# Supplementary material for: Novel renal injury markers in dogs with ehrlichiosis
Source: PLoS One. 2023 Dec 14;18(12):e0293545. doi: 10.1371/journal.pone.0293545 (PMC10721078; doi:10.1371/journal.pone.0293545)
Supplement: S1 Data — (XLSX) [file pone.0293545.s001.xlsx]

## Sheet: Sheet 1 - Minimal Data Set
Minimal Data Set
animal_id2	age	sex	status	breed	followup_time_cat	trx	name	value
A5	3	MALE	INTACT	SHI-TZU	Initial	Ehrlichia	sdma_ug_d_l	8
A5	3	MALE	INTACT	SHI-TZU	Initial	Ehrlichia	creatinine_mg_d_l	0.8
A5	3	MALE	INTACT	SHI-TZU	Initial	Ehrlichia	body_weight_kg	6.6
A5	3	MALE	INTACT	SHI-TZU	Initial	Ehrlichia	clusterin_ng_m_l	978
A5	3	MALE	INTACT	SHI-TZU	Initial	Ehrlichia	cystatin_b_ng_m_l	2000
A5	3	MALE	INTACT	SHI-TZU	Initial	Ehrlichia	ucrea	117
A5	3	MALE	INTACT	SHI-TZU	Initial	Ehrlichia	rbc_cbc	5.45
A5	3	MALE	INTACT	SHI-TZU	Initial	Ehrlichia	hb	12.9
A5	3	MALE	INTACT	SHI-TZU	Initial	Ehrlichia	h_tm	37
A5	3	MALE	INTACT	SHI-TZU	Initial	Ehrlichia	wbc_cbc	7.19
A5	3	MALE	INTACT	SHI-TZU	Initial	Ehrlichia	plt	24
A5	3	MALE	INTACT	SHI-TZU	Initial	Ehrlichia	alb	2.1
A5	3	MALE	INTACT	SHI-TZU	Initial	Ehrlichia	glob	3.8
A5	3	MALE	INTACT	SHI-TZU	Initial	Ehrlichia	total_protein_heme	24
A5	3	MALE	INTACT	SHI-TZU	Initial	Ehrlichia	total_protein_serum	5.9
A5	3	MALE	INTACT	SHI-TZU	12 hours	Ehrlichia	sdma_ug_d_l	9
A5	3	MALE	INTACT	SHI-TZU	12 hours	Ehrlichia	creatinine_mg_d_l	0.6
A5	3	MALE	INTACT	SHI-TZU	12 hours	Ehrlichia	clusterin_ng_m_l	1453
A5	3	MALE	INTACT	SHI-TZU	12 hours	Ehrlichia	cystatin_b_ng_m_l	1592
A5	3	MALE	INTACT	SHI-TZU	12 hours	Ehrlichia	ucrea	201
A5	3	MALE	INTACT	SHI-TZU	12 hours	Ehrlichia	rbc_cbc	5.76
A5	3	MALE	INTACT	SHI-TZU	12 hours	Ehrlichia	hb	13.4
A5	3	MALE	INTACT	SHI-TZU	12 hours	Ehrlichia	h_tm	37
A5	3	MALE	INTACT	SHI-TZU	12 hours	Ehrlichia	wbc_cbc	6.58
A5	3	MALE	INTACT	SHI-TZU	12 hours	Ehrlichia	plt	21
A5	3	MALE	INTACT	SHI-TZU	12 hours	Ehrlichia	alb	2.5
A5	3	MALE	INTACT	SHI-TZU	12 hours	Ehrlichia	glob	3.8
A5	3	MALE	INTACT	SHI-TZU	12 hours	Ehrlichia	total_protein_heme	5.2
A5	3	MALE	INTACT	SHI-TZU	12 hours	Ehrlichia	total_protein_serum	6.3
A5	3	MALE	INTACT	SHI-TZU	24 hours	Ehrlichia	sdma_ug_d_l	11
A5	3	MALE	INTACT	SHI-TZU	24 hours	Ehrlichia	creatinine_mg_d_l	0.5
A5	3	MALE	INTACT	SHI-TZU	24 hours	Ehrlichia	clusterin_ng_m_l	733
A5	3	MALE	INTACT	SHI-TZU	24 hours	Ehrlichia	cystatin_b_ng_m_l	1752
A5	3	MALE	INTACT	SHI-TZU	24 hours	Ehrlichia	ucrea	167
A5	3	MALE	INTACT	SHI-TZU	24 hours	Ehrlichia	rbc_cbc	5.46
A5	3	MALE	INTACT	SHI-TZU	24 hours	Ehrlichia	hb	12.7
A5	3	MALE	INTACT	SHI-TZU	24 hours	Ehrlichia	h_tm	36
A5	3	MALE	INTACT	SHI-TZU	24 hours	Ehrlichia	wbc_cbc	5.81
A5	3	MALE	INTACT	SHI-TZU	24 hours	Ehrlichia	plt	20
A5	3	MALE	INTACT	SHI-TZU	24 hours	Ehrlichia	alb	2.4
A5	3	MALE	INTACT	SHI-TZU	24 hours	Ehrlichia	glob	3.9
A5	3	MALE	INTACT	SHI-TZU	24 hours	Ehrlichia	total_protein_heme	5.2
A5	3	MALE	INTACT	SHI-TZU	24 hours	Ehrlichia	total_protein_serum	6.3
A5	3	MALE	INTACT	SHI-TZU	15 days	Ehrlichia	sdma_ug_d_l	9
A5	3	MALE	INTACT	SHI-TZU	15 days	Ehrlichia	creatinine_mg_d_l	0.6
A5	3	MALE	INTACT	SHI-TZU	15 days	Ehrlichia	clusterin_ng_m_l	70
A5	3	MALE	INTACT	SHI-TZU	15 days	Ehrlichia	cystatin_b_ng_m_l	15
A5	3	MALE	INTACT	SHI-TZU	15 days	Ehrlichia	ucrea	229
A5	3	MALE	INTACT	SHI-TZU	15 days	Ehrlichia	rbc_cbc	6.85
A5	3	MALE	INTACT	SHI-TZU	15 days	Ehrlichia	hb	15.7
A5	3	MALE	INTACT	SHI-TZU	15 days	Ehrlichia	h_tm	42
A5	3	MALE	INTACT	SHI-TZU	15 days	Ehrlichia	wbc_cbc	10.11
A5	3	MALE	INTACT	SHI-TZU	15 days	Ehrlichia	plt	230
A5	3	MALE	INTACT	SHI-TZU	15 days	Ehrlichia	alb	2.8
A5	3	MALE	INTACT	SHI-TZU	15 days	Ehrlichia	glob	4.8
A5	3	MALE	INTACT	SHI-TZU	15 days	Ehrlichia	total_protein_heme	6.4
A5	3	MALE	INTACT	SHI-TZU	15 days	Ehrlichia	total_protein_serum	7.6
A5	3	MALE	INTACT	SHI-TZU	30 days	Ehrlichia	sdma_ug_d_l	9
A5	3	MALE	INTACT	SHI-TZU	30 days	Ehrlichia	creatinine_mg_d_l	0.6
A5	3	MALE	INTACT	SHI-TZU	30 days	Ehrlichia	clusterin_ng_m_l	70
A5	3	MALE	INTACT	SHI-TZU	30 days	Ehrlichia	cystatin_b_ng_m_l	15
A5	3	MALE	INTACT	SHI-TZU	30 days	Ehrlichia	ucrea	247
A5	3	MALE	INTACT	SHI-TZU	30 days	Ehrlichia	rbc_cbc	6.76
A5	3	MALE	INTACT	SHI-TZU	30 days	Ehrlichia	hb	15.5
A5	3	MALE	INTACT	SHI-TZU	30 days	Ehrlichia	h_tm	42
A5	3	MALE	INTACT	SHI-TZU	30 days	Ehrlichia	wbc_cbc	13.1
A5	3	MALE	INTACT	SHI-TZU	30 days	Ehrlichia	plt	231
A5	3	MALE	INTACT	SHI-TZU	30 days	Ehrlichia	alb	2.9
A5	3	MALE	INTACT	SHI-TZU	30 days	Ehrlichia	glob	4.3
A5	3	MALE	INTACT	SHI-TZU	30 days	Ehrlichia	total_protein_heme	6.6
A5	3	MALE	INTACT	SHI-TZU	30 days	Ehrlichia	total_protein_serum	7.2
A5	3	MALE	INTACT	SHI-TZU	45 days	Ehrlichia	sdma_ug_d_l	9
A5	3	MALE	INTACT	SHI-TZU	45 days	Ehrlichia	body_weight_kg	6.9
A5	3	MALE	INTACT	SHI-TZU	45 days	Ehrlichia	creatinine_mg_d_l	1.3
A5	3	MALE	INTACT	SHI-TZU	45 days	Ehrlichia	clusterin_ng_m_l	70
A5	3	MALE	INTACT	SHI-TZU	45 days	Ehrlichia	cystatin_b_ng_m_l	15
A5	3	MALE	INTACT	SHI-TZU	45 days	Ehrlichia	ucrea	108
A5	3	MALE	INTACT	SHI-TZU	45 days	Ehrlichia	rbc_cbc	7.71
A5	3	MALE	INTACT	SHI-TZU	45 days	Ehrlichia	hb	17.6
A5	3	MALE	INTACT	SHI-TZU	45 days	Ehrlichia	h_tm	50
A5	3	MALE	INTACT	SHI-TZU	45 days	Ehrlichia	wbc_cbc	13.4
A5	3	MALE	INTACT	SHI-TZU	45 days	Ehrlichia	plt	197
A5	3	MALE	INTACT	SHI-TZU	45 days	Ehrlichia	alb	3.6
A5	3	MALE	INTACT	SHI-TZU	45 days	Ehrlichia	glob	4
A5	3	MALE	INTACT	SHI-TZU	45 days	Ehrlichia	total_protein_heme	7.4
A5	3	MALE	INTACT	SHI-TZU	45 days	Ehrlichia	total_protein_serum	7.6
A10	5	FEMALE	INTACT	MIXED	Initial	Ehrlichia	sdma_ug_d_l	16
A10	5	FEMALE	INTACT	MIXED	Initial	Ehrlichia	creatinine_mg_d_l	0.7
A10	5	FEMALE	INTACT	MIXED	Initial	Ehrlichia	body_weight_kg	11.9
A10	5	FEMALE	INTACT	MIXED	Initial	Ehrlichia	clusterin_ng_m_l	99
A10	5	FEMALE	INTACT	MIXED	Initial	Ehrlichia	cystatin_b_ng_m_l	371
A10	5	FEMALE	INTACT	MIXED	Initial	Ehrlichia	ucrea	287
A10	5	FEMALE	INTACT	MIXED	Initial	Ehrlichia	rbc_cbc	4.39
A10	5	FEMALE	INTACT	MIXED	Initial	Ehrlichia	hb	9.8
A10	5	FEMALE	INTACT	MIXED	Initial	Ehrlichia	h_tm	30
A10	5	FEMALE	INTACT	MIXED	Initial	Ehrlichia	wbc_cbc	6.96
A10	5	FEMALE	INTACT	MIXED	Initial	Ehrlichia	plt	72
A10	5	FEMALE	INTACT	MIXED	Initial	Ehrlichia	alb	2.6
A10	5	FEMALE	INTACT	MIXED	Initial	Ehrlichia	glob	8.1999999999999993
A10	5	FEMALE	INTACT	MIXED	Initial	Ehrlichia	total_protein_heme	10.4
A10	5	FEMALE	INTACT	MIXED	Initial	Ehrlichia	total_protein_serum	10.8
A10	5	FEMALE	INTACT	MIXED	12 hours	Ehrlichia	sdma_ug_d_l	16
A10	5	FEMALE	INTACT	MIXED	12 hours	Ehrlichia	creatinine_mg_d_l	0.7
A10	5	FEMALE	INTACT	MIXED	12 hours	Ehrlichia	clusterin_ng_m_l	85
A10	5	FEMALE	INTACT	MIXED	12 hours	Ehrlichia	cystatin_b_ng_m_l	349
A10	5	FEMALE	INTACT	MIXED	12 hours	Ehrlichia	ucrea	237
A10	5	FEMALE	INTACT	MIXED	12 hours	Ehrlichia	rbc_cbc	5.16
A10	5	FEMALE	INTACT	MIXED	12 hours	Ehrlichia	hb	11.5
A10	5	FEMALE	INTACT	MIXED	12 hours	Ehrlichia	h_tm	33
A10	5	FEMALE	INTACT	MIXED	12 hours	Ehrlichia	wbc_cbc	9
A10	5	FEMALE	INTACT	MIXED	12 hours	Ehrlichia	plt	83
A10	5	FEMALE	INTACT	MIXED	12 hours	Ehrlichia	alb	3
A10	5	FEMALE	INTACT	MIXED	12 hours	Ehrlichia	glob	?
A10	5	FEMALE	INTACT	MIXED	12 hours	Ehrlichia	total_protein_heme	11
A10	5	FEMALE	INTACT	MIXED	12 hours	Ehrlichia	total_protein_serum	>12
A10	5	FEMALE	INTACT	MIXED	24 hours	Ehrlichia	sdma_ug_d_l	14
A10	5	FEMALE	INTACT	MIXED	24 hours	Ehrlichia	creatinine_mg_d_l	0.8
A10	5	FEMALE	INTACT	MIXED	24 hours	Ehrlichia	clusterin_ng_m_l	70
A10	5	FEMALE	INTACT	MIXED	24 hours	Ehrlichia	cystatin_b_ng_m_l	475
A10	5	FEMALE	INTACT	MIXED	24 hours	Ehrlichia	ucrea	86
A10	5	FEMALE	INTACT	MIXED	24 hours	Ehrlichia	rbc_cbc	5.15
A10	5	FEMALE	INTACT	MIXED	24 hours	Ehrlichia	hb	11.4
A10	5	FEMALE	INTACT	MIXED	24 hours	Ehrlichia	h_tm	32
A10	5	FEMALE	INTACT	MIXED	24 hours	Ehrlichia	wbc_cbc	7.6
A10	5	FEMALE	INTACT	MIXED	24 hours	Ehrlichia	plt	87
A10	5	FEMALE	INTACT	MIXED	24 hours	Ehrlichia	alb	3
A10	5	FEMALE	INTACT	MIXED	24 hours	Ehrlichia	glob	?
A10	5	FEMALE	INTACT	MIXED	24 hours	Ehrlichia	total_protein_heme	10.6
A10	5	FEMALE	INTACT	MIXED	24 hours	Ehrlichia	total_protein_serum	>12
A10	5	FEMALE	INTACT	MIXED	15 days	Ehrlichia	sdma_ug_d_l	8
A10	5	FEMALE	INTACT	MIXED	15 days	Ehrlichia	creatinine_mg_d_l	0.6
A10	5	FEMALE	INTACT	MIXED	15 days	Ehrlichia	clusterin_ng_m_l	70
A10	5	FEMALE	INTACT	MIXED	15 days	Ehrlichia	cystatin_b_ng_m_l	36
A10	5	FEMALE	INTACT	MIXED	15 days	Ehrlichia	ucrea	200
A10	5	FEMALE	INTACT	MIXED	15 days	Ehrlichia	rbc_cbc	6.14
A10	5	FEMALE	INTACT	MIXED	15 days	Ehrlichia	hb	14.3
A10	5	FEMALE	INTACT	MIXED	15 days	Ehrlichia	h_tm	40
A10	5	FEMALE	INTACT	MIXED	15 days	Ehrlichia	wbc_cbc	7.36
A10	5	FEMALE	INTACT	MIXED	15 days	Ehrlichia	plt	172
A10	5	FEMALE	INTACT	MIXED	15 days	Ehrlichia	alb	2.9
A10	5	FEMALE	INTACT	MIXED	15 days	Ehrlichia	glob	8.6999999999999993
A10	5	FEMALE	INTACT	MIXED	15 days	Ehrlichia	total_protein_heme	11
A10	5	FEMALE	INTACT	MIXED	15 days	Ehrlichia	total_protein_serum	11.5
A10	5	FEMALE	INTACT	MIXED	30 days	Ehrlichia	sdma_ug_d_l	12
A10	5	FEMALE	INTACT	MIXED	30 days	Ehrlichia	creatinine_mg_d_l	0.8
A10	5	FEMALE	INTACT	MIXED	30 days	Ehrlichia	clusterin_ng_m_l	70
A10	5	FEMALE	INTACT	MIXED	30 days	Ehrlichia	cystatin_b_ng_m_l	15
A10	5	FEMALE	INTACT	MIXED	30 days	Ehrlichia	ucrea	52
A10	5	FEMALE	INTACT	MIXED	30 days	Ehrlichia	rbc_cbc	7.21
A10	5	FEMALE	INTACT	MIXED	30 days	Ehrlichia	hb	17.9
A10	5	FEMALE	INTACT	MIXED	30 days	Ehrlichia	h_tm	47
A10	5	FEMALE	INTACT	MIXED	30 days	Ehrlichia	wbc_cbc	8.11
A10	5	FEMALE	INTACT	MIXED	30 days	Ehrlichia	plt	288
A10	5	FEMALE	INTACT	MIXED	30 days	Ehrlichia	alb	3.4
A10	5	FEMALE	INTACT	MIXED	30 days	Ehrlichia	glob	6.2
A10	5	FEMALE	INTACT	MIXED	30 days	Ehrlichia	total_protein_heme	8.1999999999999993
A10	5	FEMALE	INTACT	MIXED	30 days	Ehrlichia	total_protein_serum	9.6
A10	5	FEMALE	INTACT	MIXED	45 days	Ehrlichia	sdma_ug_d_l	14
A10	5	FEMALE	INTACT	MIXED	45 days	Ehrlichia	creatinine_mg_d_l	0.8
A10	5	FEMALE	INTACT	MIXED	45 days	Ehrlichia	body_weight_kg	13
A10	5	FEMALE	INTACT	MIXED	45 days	Ehrlichia	clusterin_ng_m_l	70
A10	5	FEMALE	INTACT	MIXED	45 days	Ehrlichia	cystatin_b_ng_m_l	15
A10	5	FEMALE	INTACT	MIXED	45 days	Ehrlichia	ucrea	221
A10	5	FEMALE	INTACT	MIXED	45 days	Ehrlichia	rbc_cbc	7.6
A10	5	FEMALE	INTACT	MIXED	45 days	Ehrlichia	hb	17
A10	5	FEMALE	INTACT	MIXED	45 days	Ehrlichia	h_tm	48
A10	5	FEMALE	INTACT	MIXED	45 days	Ehrlichia	wbc_cbc	8.85
A10	5	FEMALE	INTACT	MIXED	45 days	Ehrlichia	plt	176
A10	5	FEMALE	INTACT	MIXED	45 days	Ehrlichia	alb	3.4
A10	5	FEMALE	INTACT	MIXED	45 days	Ehrlichia	glob	5
A10	5	FEMALE	INTACT	MIXED	45 days	Ehrlichia	total_protein_heme	7.2
A10	5	FEMALE	INTACT	MIXED	45 days	Ehrlichia	total_protein_serum	8.4
A12	1	FEMALE	FIXED	ROTWEILLER	Initial	Ehrlichia	sdma_ug_d_l	8
A12	1	FEMALE	FIXED	ROTWEILLER	Initial	Ehrlichia	creatinine_mg_d_l	0.9
A12	1	FEMALE	FIXED	ROTWEILLER	Initial	Ehrlichia	body_weight_kg	34.6
A12	1	FEMALE	FIXED	ROTWEILLER	Initial	Ehrlichia	clusterin_ng_m_l	136
A12	1	FEMALE	FIXED	ROTWEILLER	Initial	Ehrlichia	cystatin_b_ng_m_l	100
A12	1	FEMALE	FIXED	ROTWEILLER	Initial	Ehrlichia	ucrea	215
A12	1	FEMALE	FIXED	ROTWEILLER	Initial	Ehrlichia	rbc_cbc	6.47
A12	1	FEMALE	FIXED	ROTWEILLER	Initial	Ehrlichia	hb	15.3
A12	1	FEMALE	FIXED	ROTWEILLER	Initial	Ehrlichia	h_tm	40
A12	1	FEMALE	FIXED	ROTWEILLER	Initial	Ehrlichia	wbc_cbc	4.8
A12	1	FEMALE	FIXED	ROTWEILLER	Initial	Ehrlichia	plt	12
A12	1	FEMALE	FIXED	ROTWEILLER	Initial	Ehrlichia	alb	2.8
A12	1	FEMALE	FIXED	ROTWEILLER	Initial	Ehrlichia	glob	4.7
A12	1	FEMALE	FIXED	ROTWEILLER	Initial	Ehrlichia	total_protein_heme	7
A12	1	FEMALE	FIXED	ROTWEILLER	Initial	Ehrlichia	total_protein_serum	7.5
A12	1	FEMALE	FIXED	ROTWEILLER	12 hours	Ehrlichia	sdma_ug_d_l	8
A12	1	FEMALE	FIXED	ROTWEILLER	12 hours	Ehrlichia	creatinine_mg_d_l	0.8
A12	1	FEMALE	FIXED	ROTWEILLER	12 hours	Ehrlichia	clusterin_ng_m_l	90
A12	1	FEMALE	FIXED	ROTWEILLER	12 hours	Ehrlichia	cystatin_b_ng_m_l	139
A12	1	FEMALE	FIXED	ROTWEILLER	12 hours	Ehrlichia	ucrea	97
A12	1	FEMALE	FIXED	ROTWEILLER	12 hours	Ehrlichia	rbc_cbc	6.56
A12	1	FEMALE	FIXED	ROTWEILLER	12 hours	Ehrlichia	hb	15.2
A12	1	FEMALE	FIXED	ROTWEILLER	12 hours	Ehrlichia	h_tm	43
A12	1	FEMALE	FIXED	ROTWEILLER	12 hours	Ehrlichia	wbc_cbc	4.3
A12	1	FEMALE	FIXED	ROTWEILLER	12 hours	Ehrlichia	plt	36
A12	1	FEMALE	FIXED	ROTWEILLER	12 hours	Ehrlichia	alb	3.1
A12	1	FEMALE	FIXED	ROTWEILLER	12 hours	Ehrlichia	glob	4.5999999999999996
A12	1	FEMALE	FIXED	ROTWEILLER	12 hours	Ehrlichia	total_protein_heme	7
A12	1	FEMALE	FIXED	ROTWEILLER	12 hours	Ehrlichia	total_protein_serum	7.7
A12	1	FEMALE	FIXED	ROTWEILLER	24 hours	Ehrlichia	sdma_ug_d_l	8
A12	1	FEMALE	FIXED	ROTWEILLER	24 hours	Ehrlichia	creatinine_mg_d_l	0.8
A12	1	FEMALE	FIXED	ROTWEILLER	24 hours	Ehrlichia	clusterin_ng_m_l	111
A12	1	FEMALE	FIXED	ROTWEILLER	24 hours	Ehrlichia	cystatin_b_ng_m_l	114
A12	1	FEMALE	FIXED	ROTWEILLER	24 hours	Ehrlichia	ucrea	101
A12	1	FEMALE	FIXED	ROTWEILLER	24 hours	Ehrlichia	rbc_cbc	6.47
A12	1	FEMALE	FIXED	ROTWEILLER	24 hours	Ehrlichia	hb	15
A12	1	FEMALE	FIXED	ROTWEILLER	24 hours	Ehrlichia	h_tm	44
A12	1	FEMALE	FIXED	ROTWEILLER	24 hours	Ehrlichia	wbc_cbc	5.8
A12	1	FEMALE	FIXED	ROTWEILLER	24 hours	Ehrlichia	plt	41
A12	1	FEMALE	FIXED	ROTWEILLER	24 hours	Ehrlichia	alb	3.1
A12	1	FEMALE	FIXED	ROTWEILLER	24 hours	Ehrlichia	glob	4.5
A12	1	FEMALE	FIXED	ROTWEILLER	24 hours	Ehrlichia	total_protein_heme	7
A12	1	FEMALE	FIXED	ROTWEILLER	24 hours	Ehrlichia	total_protein_serum	7.6
A12	1	FEMALE	FIXED	ROTWEILLER	15 days	Ehrlichia	sdma_ug_d_l	10
A12	1	FEMALE	FIXED	ROTWEILLER	15 days	Ehrlichia	creatinine_mg_d_l	1.1
A12	1	FEMALE	FIXED	ROTWEILLER	15 days	Ehrlichia	clusterin_ng_m_l	70
A12	1	FEMALE	FIXED	ROTWEILLER	15 days	Ehrlichia	cystatin_b_ng_m_l	15
A12	1	FEMALE	FIXED	ROTWEILLER	15 days	Ehrlichia	ucrea	336
A12	1	FEMALE	FIXED	ROTWEILLER	15 days	Ehrlichia	rbc_cbc	6.96
A12	1	FEMALE	FIXED	ROTWEILLER	15 days	Ehrlichia	hb	16.6
A12	1	FEMALE	FIXED	ROTWEILLER	15 days	Ehrlichia	h_tm	45
A12	1	FEMALE	FIXED	ROTWEILLER	15 days	Ehrlichia	wbc_cbc	10.85
A12	1	FEMALE	FIXED	ROTWEILLER	15 days	Ehrlichia	plt	352
A12	1	FEMALE	FIXED	ROTWEILLER	15 days	Ehrlichia	alb	3.1
A12	1	FEMALE	FIXED	ROTWEILLER	15 days	Ehrlichia	glob	4.4000000000000004
A12	1	FEMALE	FIXED	ROTWEILLER	15 days	Ehrlichia	total_protein_heme	7
A12	1	FEMALE	FIXED	ROTWEILLER	15 days	Ehrlichia	total_protein_serum	7.5
A12	1	FEMALE	FIXED	ROTWEILLER	30 days	Ehrlichia	sdma_ug_d_l	12
A12	1	FEMALE	FIXED	ROTWEILLER	30 days	Ehrlichia	creatinine_mg_d_l	1.4
A12	1	FEMALE	FIXED	ROTWEILLER	30 days	Ehrlichia	clusterin_ng_m_l	70
A12	1	FEMALE	FIXED	ROTWEILLER	30 days	Ehrlichia	cystatin_b_ng_m_l	15
A12	1	FEMALE	FIXED	ROTWEILLER	30 days	Ehrlichia	ucrea	350
A12	1	FEMALE	FIXED	ROTWEILLER	30 days	Ehrlichia	rbc_cbc	7.55
A12	1	FEMALE	FIXED	ROTWEILLER	30 days	Ehrlichia	hb	17.4
A12	1	FEMALE	FIXED	ROTWEILLER	30 days	Ehrlichia	h_tm	45
A12	1	FEMALE	FIXED	ROTWEILLER	30 days	Ehrlichia	wbc_cbc	11.39
A12	1	FEMALE	FIXED	ROTWEILLER	30 days	Ehrlichia	plt	144
A12	1	FEMALE	FIXED	ROTWEILLER	30 days	Ehrlichia	alb	3.7
A12	1	FEMALE	FIXED	ROTWEILLER	30 days	Ehrlichia	glob	4.5
A12	1	FEMALE	FIXED	ROTWEILLER	30 days	Ehrlichia	total_protein_heme	7
A12	1	FEMALE	FIXED	ROTWEILLER	30 days	Ehrlichia	total_protein_serum	8.1999999999999993
A12	1	FEMALE	FIXED	ROTWEILLER	45 days	Ehrlichia	sdma_ug_d_l	13
A12	1	FEMALE	FIXED	ROTWEILLER	45 days	Ehrlichia	creatinine_mg_d_l	1.1
A12	1	FEMALE	FIXED	ROTWEILLER	45 days	Ehrlichia	body_weight_kg	36
A12	1	FEMALE	FIXED	ROTWEILLER	45 days	Ehrlichia	clusterin_ng_m_l	70
A12	1	FEMALE	FIXED	ROTWEILLER	45 days	Ehrlichia	cystatin_b_ng_m_l	15
A12	1	FEMALE	FIXED	ROTWEILLER	45 days	Ehrlichia	ucrea	350
A12	1	FEMALE	FIXED	ROTWEILLER	45 days	Ehrlichia	rbc_cbc	8.1
A12	1	FEMALE	FIXED	ROTWEILLER	45 days	Ehrlichia	hb	18.2
A12	1	FEMALE	FIXED	ROTWEILLER	45 days	Ehrlichia	h_tm	49
A12	1	FEMALE	FIXED	ROTWEILLER	45 days	Ehrlichia	wbc_cbc	11.1
A12	1	FEMALE	FIXED	ROTWEILLER	45 days	Ehrlichia	plt	302
A12	1	FEMALE	FIXED	ROTWEILLER	45 days	Ehrlichia	alb	3.3
A12	1	FEMALE	FIXED	ROTWEILLER	45 days	Ehrlichia	glob	4
A12	1	FEMALE	FIXED	ROTWEILLER	45 days	Ehrlichia	total_protein_heme	7
A12	1	FEMALE	FIXED	ROTWEILLER	45 days	Ehrlichia	total_protein_serum	7.3
A13	2	MALE	FIXED	MIXED	Initial	Ehrlichia	sdma_ug_d_l	9
A13	2	MALE	FIXED	MIXED	Initial	Ehrlichia	creatinine_mg_d_l	0.7
A13	2	MALE	FIXED	MIXED	Initial	Ehrlichia	body_weight_kg	6.0
A13	2	MALE	FIXED	MIXED	Initial	Ehrlichia	clusterin_ng_m_l	661
A13	2	MALE	FIXED	MIXED	Initial	Ehrlichia	cystatin_b_ng_m_l	1500
A13	2	MALE	FIXED	MIXED	Initial	Ehrlichia	ucrea	347
A13	2	MALE	FIXED	MIXED	Initial	Ehrlichia	rbc_cbc	6.21
A13	2	MALE	FIXED	MIXED	Initial	Ehrlichia	hb	14.3
A13	2	MALE	FIXED	MIXED	Initial	Ehrlichia	h_tm	37
A13	2	MALE	FIXED	MIXED	Initial	Ehrlichia	wbc_cbc	7.4
A13	2	MALE	FIXED	MIXED	Initial	Ehrlichia	plt	14
A13	2	MALE	FIXED	MIXED	Initial	Ehrlichia	alb	2.6
A13	2	MALE	FIXED	MIXED	Initial	Ehrlichia	glob	4.5999999999999996
A13	2	MALE	FIXED	MIXED	Initial	Ehrlichia	total_protein_heme	6.8
A13	2	MALE	FIXED	MIXED	Initial	Ehrlichia	total_protein_serum	7.2
A13	2	MALE	FIXED	MIXED	12 hours	Ehrlichia	sdma_ug_d_l	10
A13	2	MALE	FIXED	MIXED	12 hours	Ehrlichia	creatinine_mg_d_l	0.6
A13	2	MALE	FIXED	MIXED	12 hours	Ehrlichia	clusterin_ng_m_l	661
A13	2	MALE	FIXED	MIXED	12 hours	Ehrlichia	cystatin_b_ng_m_l	1500
A13	2	MALE	FIXED	MIXED	12 hours	Ehrlichia	ucrea	350
A13	2	MALE	FIXED	MIXED	12 hours	Ehrlichia	rbc_cbc	5.96
A13	2	MALE	FIXED	MIXED	12 hours	Ehrlichia	hb	13.4
A13	2	MALE	FIXED	MIXED	12 hours	Ehrlichia	h_tm	38
A13	2	MALE	FIXED	MIXED	12 hours	Ehrlichia	wbc_cbc	7.69
A13	2	MALE	FIXED	MIXED	12 hours	Ehrlichia	plt	10
A13	2	MALE	FIXED	MIXED	12 hours	Ehrlichia	alb	2.6
A13	2	MALE	FIXED	MIXED	12 hours	Ehrlichia	glob	4.3
A13	2	MALE	FIXED	MIXED	12 hours	Ehrlichia	total_protein_heme	6.7
A13	2	MALE	FIXED	MIXED	12 hours	Ehrlichia	total_protein_serum	6.9
A13	2	MALE	FIXED	MIXED	24 hours	Ehrlichia	sdma_ug_d_l	11
A13	2	MALE	FIXED	MIXED	24 hours	Ehrlichia	creatinine_mg_d_l	0.7
A13	2	MALE	FIXED	MIXED	24 hours	Ehrlichia	clusterin_ng_m_l	276
A13	2	MALE	FIXED	MIXED	24 hours	Ehrlichia	cystatin_b_ng_m_l	1500
A13	2	MALE	FIXED	MIXED	24 hours	Ehrlichia	ucrea	305
A13	2	MALE	FIXED	MIXED	24 hours	Ehrlichia	rbc_cbc	5.81
A13	2	MALE	FIXED	MIXED	24 hours	Ehrlichia	hb	13.1
A13	2	MALE	FIXED	MIXED	24 hours	Ehrlichia	h_tm	40
A13	2	MALE	FIXED	MIXED	24 hours	Ehrlichia	wbc_cbc	6.8
A13	2	MALE	FIXED	MIXED	24 hours	Ehrlichia	plt	11
A13	2	MALE	FIXED	MIXED	24 hours	Ehrlichia	alb	2.6
A13	2	MALE	FIXED	MIXED	24 hours	Ehrlichia	glob	4.3
A13	2	MALE	FIXED	MIXED	24 hours	Ehrlichia	total_protein_heme	6.2
A13	2	MALE	FIXED	MIXED	24 hours	Ehrlichia	total_protein_serum	6.8
A13	2	MALE	FIXED	MIXED	15 days	Ehrlichia	sdma_ug_d_l	10
A13	2	MALE	FIXED	MIXED	15 days	Ehrlichia	creatinine_mg_d_l	0.7
A13	2	MALE	FIXED	MIXED	15 days	Ehrlichia	clusterin_ng_m_l	70
A13	2	MALE	FIXED	MIXED	15 days	Ehrlichia	cystatin_b_ng_m_l	49
A13	2	MALE	FIXED	MIXED	15 days	Ehrlichia	ucrea	301
A13	2	MALE	FIXED	MIXED	15 days	Ehrlichia	rbc_cbc	6.35
A13	2	MALE	FIXED	MIXED	15 days	Ehrlichia	hb	14.1
A13	2	MALE	FIXED	MIXED	15 days	Ehrlichia	h_tm	43
A13	2	MALE	FIXED	MIXED	15 days	Ehrlichia	wbc_cbc	11.45
A13	2	MALE	FIXED	MIXED	15 days	Ehrlichia	plt	376
A13	2	MALE	FIXED	MIXED	15 days	Ehrlichia	alb	2.8
A13	2	MALE	FIXED	MIXED	15 days	Ehrlichia	glob	4.3
A13	2	MALE	FIXED	MIXED	15 days	Ehrlichia	total_protein_heme	7
A13	2	MALE	FIXED	MIXED	15 days	Ehrlichia	total_protein_serum	7.1
A13	2	MALE	FIXED	MIXED	30 days	Ehrlichia	sdma_ug_d_l	13
A13	2	MALE	FIXED	MIXED	30 days	Ehrlichia	creatinine_mg_d_l	0.6
A13	2	MALE	FIXED	MIXED	30 days	Ehrlichia	clusterin_ng_m_l	70
A13	2	MALE	FIXED	MIXED	30 days	Ehrlichia	cystatin_b_ng_m_l	54
A13	2	MALE	FIXED	MIXED	30 days	Ehrlichia	ucrea	314
A13	2	MALE	FIXED	MIXED	30 days	Ehrlichia	rbc_cbc	6.3
A13	2	MALE	FIXED	MIXED	30 days	Ehrlichia	hb	14.2
A13	2	MALE	FIXED	MIXED	30 days	Ehrlichia	h_tm	43
A13	2	MALE	FIXED	MIXED	30 days	Ehrlichia	wbc_cbc	11.3
A13	2	MALE	FIXED	MIXED	30 days	Ehrlichia	plt	194
A13	2	MALE	FIXED	MIXED	30 days	Ehrlichia	alb	2.7
A13	2	MALE	FIXED	MIXED	30 days	Ehrlichia	glob	4.5
A13	2	MALE	FIXED	MIXED	30 days	Ehrlichia	total_protein_heme	7.2
A13	2	MALE	FIXED	MIXED	30 days	Ehrlichia	total_protein_serum	7.2
A13	2	MALE	FIXED	MIXED	45 days	Ehrlichia	sdma_ug_d_l	12
A13	2	MALE	FIXED	MIXED	45 days	Ehrlichia	creatinine_mg_d_l	0.8
A13	2	MALE	FIXED	MIXED	45 days	Ehrlichia	body_weight_kg	6.6
A13	2	MALE	FIXED	MIXED	45 days	Ehrlichia	clusterin_ng_m_l	70
A13	2	MALE	FIXED	MIXED	45 days	Ehrlichia	cystatin_b_ng_m_l	19
A13	2	MALE	FIXED	MIXED	45 days	Ehrlichia	ucrea	99
A13	2	MALE	FIXED	MIXED	45 days	Ehrlichia	rbc_cbc	6.53
A13	2	MALE	FIXED	MIXED	45 days	Ehrlichia	hb	14.9
A13	2	MALE	FIXED	MIXED	45 days	Ehrlichia	h_tm	43
A13	2	MALE	FIXED	MIXED	45 days	Ehrlichia	wbc_cbc	13.79
A13	2	MALE	FIXED	MIXED	45 days	Ehrlichia	plt	284
A13	2	MALE	FIXED	MIXED	45 days	Ehrlichia	alb	3
A13	2	MALE	FIXED	MIXED	45 days	Ehrlichia	glob	3.9
A13	2	MALE	FIXED	MIXED	45 days	Ehrlichia	total_protein_heme	6.8
A13	2	MALE	FIXED	MIXED	45 days	Ehrlichia	total_protein_serum	6.9
A14	2	MALE	INTACT	MIXED	Initial	Ehrlichia	sdma_ug_d_l	9
A14	2	MALE	INTACT	MIXED	Initial	Ehrlichia	creatinine_mg_d_l	0.6
A14	2	MALE	INTACT	MIXED	Initial	Ehrlichia	body_weight_kg	24.1
A14	2	MALE	INTACT	MIXED	Initial	Ehrlichia	clusterin_ng_m_l	78
A14	2	MALE	INTACT	MIXED	Initial	Ehrlichia	cystatin_b_ng_m_l	198
A14	2	MALE	INTACT	MIXED	Initial	Ehrlichia	ucrea	71
A14	2	MALE	INTACT	MIXED	Initial	Ehrlichia	rbc_cbc	6.22
A14	2	MALE	INTACT	MIXED	Initial	Ehrlichia	hb	13.8
A14	2	MALE	INTACT	MIXED	Initial	Ehrlichia	h_tm	40
A14	2	MALE	INTACT	MIXED	Initial	Ehrlichia	wbc_cbc	10.58
A14	2	MALE	INTACT	MIXED	Initial	Ehrlichia	plt	157
A14	2	MALE	INTACT	MIXED	Initial	Ehrlichia	alb	2.9
A14	2	MALE	INTACT	MIXED	Initial	Ehrlichia	glob	5.8
A14	2	MALE	INTACT	MIXED	Initial	Ehrlichia	total_protein_heme	7.4
A14	2	MALE	INTACT	MIXED	Initial	Ehrlichia	total_protein_serum	8.6
A14	2	MALE	INTACT	MIXED	12 hours	Ehrlichia	sdma_ug_d_l	11
A14	2	MALE	INTACT	MIXED	12 hours	Ehrlichia	creatinine_mg_d_l	0.6
A14	2	MALE	INTACT	MIXED	12 hours	Ehrlichia	clusterin_ng_m_l	70
A14	2	MALE	INTACT	MIXED	12 hours	Ehrlichia	cystatin_b_ng_m_l	123
A14	2	MALE	INTACT	MIXED	12 hours	Ehrlichia	ucrea	45
A14	2	MALE	INTACT	MIXED	12 hours	Ehrlichia	rbc_cbc	6.43
A14	2	MALE	INTACT	MIXED	12 hours	Ehrlichia	hb	14.3
A14	2	MALE	INTACT	MIXED	12 hours	Ehrlichia	h_tm	42
A14	2	MALE	INTACT	MIXED	12 hours	Ehrlichia	wbc_cbc	11.24
A14	2	MALE	INTACT	MIXED	12 hours	Ehrlichia	plt	183
A14	2	MALE	INTACT	MIXED	12 hours	Ehrlichia	alb	3.1
A14	2	MALE	INTACT	MIXED	12 hours	Ehrlichia	glob	5.4
A14	2	MALE	INTACT	MIXED	12 hours	Ehrlichia	total_protein_heme	7.8
A14	2	MALE	INTACT	MIXED	12 hours	Ehrlichia	total_protein_serum	8.5
A14	2	MALE	INTACT	MIXED	24 hours	Ehrlichia	sdma_ug_d_l	10
A14	2	MALE	INTACT	MIXED	24 hours	Ehrlichia	creatinine_mg_d_l	0.7
A14	2	MALE	INTACT	MIXED	24 hours	Ehrlichia	clusterin_ng_m_l	70
A14	2	MALE	INTACT	MIXED	24 hours	Ehrlichia	cystatin_b_ng_m_l	37
A14	2	MALE	INTACT	MIXED	24 hours	Ehrlichia	ucrea	81
A14	2	MALE	INTACT	MIXED	24 hours	Ehrlichia	rbc_cbc	6.68
A14	2	MALE	INTACT	MIXED	24 hours	Ehrlichia	hb	15
A14	2	MALE	INTACT	MIXED	24 hours	Ehrlichia	h_tm	42
A14	2	MALE	INTACT	MIXED	24 hours	Ehrlichia	wbc_cbc	10.6
A14	2	MALE	INTACT	MIXED	24 hours	Ehrlichia	plt	193
A14	2	MALE	INTACT	MIXED	24 hours	Ehrlichia	alb	3
A14	2	MALE	INTACT	MIXED	24 hours	Ehrlichia	glob	5.3
A14	2	MALE	INTACT	MIXED	24 hours	Ehrlichia	total_protein_heme	7.2
A14	2	MALE	INTACT	MIXED	24 hours	Ehrlichia	total_protein_serum	8.3000000000000007
A14	2	MALE	INTACT	MIXED	15 days	Ehrlichia	sdma_ug_d_l	11
A14	2	MALE	INTACT	MIXED	15 days	Ehrlichia	creatinine_mg_d_l	0.8
A14	2	MALE	INTACT	MIXED	15 days	Ehrlichia	clusterin_ng_m_l	70
A14	2	MALE	INTACT	MIXED	15 days	Ehrlichia	cystatin_b_ng_m_l	15
A14	2	MALE	INTACT	MIXED	15 days	Ehrlichia	ucrea	95
A14	2	MALE	INTACT	MIXED	15 days	Ehrlichia	rbc_cbc	6.61
A14	2	MALE	INTACT	MIXED	15 days	Ehrlichia	hb	14.8
A14	2	MALE	INTACT	MIXED	15 days	Ehrlichia	h_tm	45
A14	2	MALE	INTACT	MIXED	15 days	Ehrlichia	wbc_cbc	17.86
A14	2	MALE	INTACT	MIXED	15 days	Ehrlichia	plt	238
A14	2	MALE	INTACT	MIXED	15 days	Ehrlichia	alb	2.8
A14	2	MALE	INTACT	MIXED	15 days	Ehrlichia	glob	4.3
A14	2	MALE	INTACT	MIXED	15 days	Ehrlichia	total_protein_heme	7
A14	2	MALE	INTACT	MIXED	15 days	Ehrlichia	total_protein_serum	7.2
A14	2	MALE	INTACT	MIXED	30 days	Ehrlichia	sdma_ug_d_l	12
A14	2	MALE	INTACT	MIXED	30 days	Ehrlichia	creatinine_mg_d_l	0.8
A14	2	MALE	INTACT	MIXED	30 days	Ehrlichia	clusterin_ng_m_l	70
A14	2	MALE	INTACT	MIXED	30 days	Ehrlichia	cystatin_b_ng_m_l	15
A14	2	MALE	INTACT	MIXED	30 days	Ehrlichia	ucrea	215
A14	2	MALE	INTACT	MIXED	30 days	Ehrlichia	rbc_cbc	6.57
A14	2	MALE	INTACT	MIXED	30 days	Ehrlichia	hb	15
A14	2	MALE	INTACT	MIXED	30 days	Ehrlichia	h_tm	44
A14	2	MALE	INTACT	MIXED	30 days	Ehrlichia	wbc_cbc	12.07
A14	2	MALE	INTACT	MIXED	30 days	Ehrlichia	plt	206
A14	2	MALE	INTACT	MIXED	30 days	Ehrlichia	alb	2.9
A14	2	MALE	INTACT	MIXED	30 days	Ehrlichia	glob	4.3
A14	2	MALE	INTACT	MIXED	30 days	Ehrlichia	total_protein_heme	7.2
A14	2	MALE	INTACT	MIXED	30 days	Ehrlichia	total_protein_serum	7.2
A14	2	MALE	INTACT	MIXED	45 days	Ehrlichia	sdma_ug_d_l	11
A14	2	MALE	INTACT	MIXED	45 days	Ehrlichia	creatinine_mg_d_l	0.8
A14	2	MALE	INTACT	MIXED	45 days	Ehrlichia	body_weight_kg	25.2
A14	2	MALE	INTACT	MIXED	45 days	Ehrlichia	clusterin_ng_m_l	70
A14	2	MALE	INTACT	MIXED	45 days	Ehrlichia	cystatin_b_ng_m_l	15
A14	2	MALE	INTACT	MIXED	45 days	Ehrlichia	ucrea	162
A14	2	MALE	INTACT	MIXED	45 days	Ehrlichia	rbc_cbc	6.6
A14	2	MALE	INTACT	MIXED	45 days	Ehrlichia	hb	15
A14	2	MALE	INTACT	MIXED	45 days	Ehrlichia	h_tm	44
A14	2	MALE	INTACT	MIXED	45 days	Ehrlichia	wbc_cbc	17.1
A14	2	MALE	INTACT	MIXED	45 days	Ehrlichia	plt	263
A14	2	MALE	INTACT	MIXED	45 days	Ehrlichia	alb	3.1
A14	2	MALE	INTACT	MIXED	45 days	Ehrlichia	glob	4.0999999999999996
A14	2	MALE	INTACT	MIXED	45 days	Ehrlichia	total_protein_heme	7
A14	2	MALE	INTACT	MIXED	45 days	Ehrlichia	total_protein_serum	7.2
A15	1.5	MALE	INTACT	MIXED	Initial	Ehrlichia	sdma_ug_d_l	11
A15	1.5	MALE	INTACT	MIXED	Initial	Ehrlichia	creatinine_mg_d_l	0.6
A15	1.5	MALE	INTACT	MIXED	Initial	Ehrlichia	body_weight_kg	5.3
A15	1.5	MALE	INTACT	MIXED	Initial	Ehrlichia	clusterin_ng_m_l	355
A15	1.5	MALE	INTACT	MIXED	Initial	Ehrlichia	cystatin_b_ng_m_l	2039
A15	1.5	MALE	INTACT	MIXED	Initial	Ehrlichia	ucrea	343
A15	1.5	MALE	INTACT	MIXED	Initial	Ehrlichia	rbc_cbc	5.37
A15	1.5	MALE	INTACT	MIXED	Initial	Ehrlichia	hb	12.1
A15	1.5	MALE	INTACT	MIXED	Initial	Ehrlichia	h_tm	37
A15	1.5	MALE	INTACT	MIXED	Initial	Ehrlichia	wbc_cbc	9.89
A15	1.5	MALE	INTACT	MIXED	Initial	Ehrlichia	plt	14
A15	1.5	MALE	INTACT	MIXED	Initial	Ehrlichia	alb	2.3
A15	1.5	MALE	INTACT	MIXED	Initial	Ehrlichia	glob	5.7
A15	1.5	MALE	INTACT	MIXED	Initial	Ehrlichia	total_protein_heme	7.4
A15	1.5	MALE	INTACT	MIXED	Initial	Ehrlichia	total_protein_serum	8
A15	1.5	MALE	INTACT	MIXED	12 hours	Ehrlichia	sdma_ug_d_l	10
A15	1.5	MALE	INTACT	MIXED	12 hours	Ehrlichia	creatinine_mg_d_l	0.6
A15	1.5	MALE	INTACT	MIXED	12 hours	Ehrlichia	clusterin_ng_m_l	428
A15	1.5	MALE	INTACT	MIXED	12 hours	Ehrlichia	cystatin_b_ng_m_l	631
A15	1.5	MALE	INTACT	MIXED	12 hours	Ehrlichia	ucrea	86
A15	1.5	MALE	INTACT	MIXED	12 hours	Ehrlichia	rbc_cbc	5.73
A15	1.5	MALE	INTACT	MIXED	12 hours	Ehrlichia	hb	12.8
A15	1.5	MALE	INTACT	MIXED	12 hours	Ehrlichia	h_tm	40
A15	1.5	MALE	INTACT	MIXED	12 hours	Ehrlichia	wbc_cbc	9.02
A15	1.5	MALE	INTACT	MIXED	12 hours	Ehrlichia	plt	8
A15	1.5	MALE	INTACT	MIXED	12 hours	Ehrlichia	alb	2.4
A15	1.5	MALE	INTACT	MIXED	12 hours	Ehrlichia	glob	5.5
A15	1.5	MALE	INTACT	MIXED	12 hours	Ehrlichia	total_protein_heme	7.2
A15	1.5	MALE	INTACT	MIXED	12 hours	Ehrlichia	total_protein_serum	7.9
A15	1.5	MALE	INTACT	MIXED	24 hours	Ehrlichia	sdma_ug_d_l	11
A15	1.5	MALE	INTACT	MIXED	24 hours	Ehrlichia	creatinine_mg_d_l	0.5
A15	1.5	MALE	INTACT	MIXED	24 hours	Ehrlichia	clusterin_ng_m_l	233
A15	1.5	MALE	INTACT	MIXED	24 hours	Ehrlichia	cystatin_b_ng_m_l	1662
A15	1.5	MALE	INTACT	MIXED	24 hours	Ehrlichia	ucrea	221
A15	1.5	MALE	INTACT	MIXED	24 hours	Ehrlichia	rbc_cbc	5.73
A15	1.5	MALE	INTACT	MIXED	24 hours	Ehrlichia	hb	12.8
A15	1.5	MALE	INTACT	MIXED	24 hours	Ehrlichia	h_tm	37
A15	1.5	MALE	INTACT	MIXED	24 hours	Ehrlichia	wbc_cbc	8.73
A15	1.5	MALE	INTACT	MIXED	24 hours	Ehrlichia	plt	11
A15	1.5	MALE	INTACT	MIXED	24 hours	Ehrlichia	alb	2.4
A15	1.5	MALE	INTACT	MIXED	24 hours	Ehrlichia	glob	5.9
A15	1.5	MALE	INTACT	MIXED	24 hours	Ehrlichia	total_protein_heme	7
A15	1.5	MALE	INTACT	MIXED	24 hours	Ehrlichia	total_protein_serum	8.3000000000000007
A15	1.5	MALE	INTACT	MIXED	15 days	Ehrlichia	sdma_ug_d_l	13
A15	1.5	MALE	INTACT	MIXED	15 days	Ehrlichia	creatinine_mg_d_l	0.6
A15	1.5	MALE	INTACT	MIXED	15 days	Ehrlichia	clusterin_ng_m_l	70
A15	1.5	MALE	INTACT	MIXED	15 days	Ehrlichia	cystatin_b_ng_m_l	75
A15	1.5	MALE	INTACT	MIXED	15 days	Ehrlichia	ucrea	256
A15	1.5	MALE	INTACT	MIXED	15 days	Ehrlichia	rbc_cbc	6.57
A15	1.5	MALE	INTACT	MIXED	15 days	Ehrlichia	hb	15
A15	1.5	MALE	INTACT	MIXED	15 days	Ehrlichia	h_tm	40
A15	1.5	MALE	INTACT	MIXED	15 days	Ehrlichia	wbc_cbc	18.79
A15	1.5	MALE	INTACT	MIXED	15 days	Ehrlichia	plt	514
A15	1.5	MALE	INTACT	MIXED	15 days	Ehrlichia	alb	2.6
A15	1.5	MALE	INTACT	MIXED	15 days	Ehrlichia	glob	4.5999999999999996
A15	1.5	MALE	INTACT	MIXED	15 days	Ehrlichia	total_protein_heme	7
A15	1.5	MALE	INTACT	MIXED	15 days	Ehrlichia	total_protein_serum	7.2
A15	1.5	MALE	INTACT	MIXED	30 days	Ehrlichia	sdma_ug_d_l	10
A15	1.5	MALE	INTACT	MIXED	30 days	Ehrlichia	creatinine_mg_d_l	0.8
A15	1.5	MALE	INTACT	MIXED	30 days	Ehrlichia	clusterin_ng_m_l	70
A15	1.5	MALE	INTACT	MIXED	30 days	Ehrlichia	cystatin_b_ng_m_l	38
A15	1.5	MALE	INTACT	MIXED	30 days	Ehrlichia	ucrea	258
A15	1.5	MALE	INTACT	MIXED	30 days	Ehrlichia	rbc_cbc	7.64
A15	1.5	MALE	INTACT	MIXED	30 days	Ehrlichia	hb	16.9
A15	1.5	MALE	INTACT	MIXED	30 days	Ehrlichia	h_tm	51
A15	1.5	MALE	INTACT	MIXED	30 days	Ehrlichia	wbc_cbc	23.17
A15	1.5	MALE	INTACT	MIXED	30 days	Ehrlichia	plt	397
A15	1.5	MALE	INTACT	MIXED	30 days	Ehrlichia	alb	2.9
A15	1.5	MALE	INTACT	MIXED	30 days	Ehrlichia	glob	4.3
A15	1.5	MALE	INTACT	MIXED	30 days	Ehrlichia	total_protein_heme	7.4
A15	1.5	MALE	INTACT	MIXED	30 days	Ehrlichia	total_protein_serum	7.2
A15	1.5	MALE	INTACT	MIXED	45 days	Ehrlichia	sdma_ug_d_l	11
A15	1.5	MALE	INTACT	MIXED	45 days	Ehrlichia	creatinine_mg_d_l	0.6
A15	1.5	MALE	INTACT	MIXED	45 days	Ehrlichia	body_weight_kg	6.5
A15	1.5	MALE	INTACT	MIXED	45 days	Ehrlichia	clusterin_ng_m_l	70
A15	1.5	MALE	INTACT	MIXED	45 days	Ehrlichia	cystatin_b_ng_m_l	165
A15	1.5	MALE	INTACT	MIXED	45 days	Ehrlichia	ucrea	98
A15	1.5	MALE	INTACT	MIXED	45 days	Ehrlichia	rbc_cbc	7.13
A15	1.5	MALE	INTACT	MIXED	45 days	Ehrlichia	hb	16.7
A15	1.5	MALE	INTACT	MIXED	45 days	Ehrlichia	h_tm	48
A15	1.5	MALE	INTACT	MIXED	45 days	Ehrlichia	wbc_cbc	22.71
A15	1.5	MALE	INTACT	MIXED	45 days	Ehrlichia	plt	441
A15	1.5	MALE	INTACT	MIXED	45 days	Ehrlichia	alb	3.1
A15	1.5	MALE	INTACT	MIXED	45 days	Ehrlichia	glob	5.3
A15	1.5	MALE	INTACT	MIXED	45 days	Ehrlichia	total_protein_heme	7.6
A15	1.5	MALE	INTACT	MIXED	45 days	Ehrlichia	total_protein_serum	8.4
A16	1	MALE	INTACT	MIXED	Initial	Ehrlichia	sdma_ug_d_l	14
A16	1	MALE	INTACT	MIXED	Initial	Ehrlichia	creatinine_mg_d_l	0.6
A16	1	MALE	INTACT	MIXED	Initial	Ehrlichia	body_weight_kg	5.8
A16	1	MALE	INTACT	MIXED	Initial	Ehrlichia	clusterin_ng_m_l	2377
A16	1	MALE	INTACT	MIXED	Initial	Ehrlichia	cystatin_b_ng_m_l	210
A16	1	MALE	INTACT	MIXED	Initial	Ehrlichia	ucrea	329
A16	1	MALE	INTACT	MIXED	Initial	Ehrlichia	rbc_cbc	5.13
A16	1	MALE	INTACT	MIXED	Initial	Ehrlichia	hb	11.8
A16	1	MALE	INTACT	MIXED	Initial	Ehrlichia	h_tm	28
A16	1	MALE	INTACT	MIXED	Initial	Ehrlichia	wbc_cbc	9.75
A16	1	MALE	INTACT	MIXED	Initial	Ehrlichia	plt	61
A16	1	MALE	INTACT	MIXED	Initial	Ehrlichia	alb	2.8
A16	1	MALE	INTACT	MIXED	Initial	Ehrlichia	glob	6.1
A16	1	MALE	INTACT	MIXED	Initial	Ehrlichia	total_protein_heme	8.8000000000000007
A16	1	MALE	INTACT	MIXED	Initial	Ehrlichia	total_protein_serum	8.9
A16	1	MALE	INTACT	MIXED	12 hours	Ehrlichia	sdma_ug_d_l	9
A16	1	MALE	INTACT	MIXED	12 hours	Ehrlichia	creatinine_mg_d_l	0.7
A16	1	MALE	INTACT	MIXED	12 hours	Ehrlichia	clusterin_ng_m_l	1286
A16	1	MALE	INTACT	MIXED	12 hours	Ehrlichia	cystatin_b_ng_m_l	344
A16	1	MALE	INTACT	MIXED	12 hours	Ehrlichia	ucrea	289
A16	1	MALE	INTACT	MIXED	12 hours	Ehrlichia	rbc_cbc	5.11
A16	1	MALE	INTACT	MIXED	12 hours	Ehrlichia	hb	11.6
A16	1	MALE	INTACT	MIXED	12 hours	Ehrlichia	h_tm	32
A16	1	MALE	INTACT	MIXED	12 hours	Ehrlichia	wbc_cbc	10.74
A16	1	MALE	INTACT	MIXED	12 hours	Ehrlichia	plt	71
A16	1	MALE	INTACT	MIXED	12 hours	Ehrlichia	alb	2.9
A16	1	MALE	INTACT	MIXED	12 hours	Ehrlichia	glob	5.9
A16	1	MALE	INTACT	MIXED	12 hours	Ehrlichia	total_protein_heme	9
A16	1	MALE	INTACT	MIXED	12 hours	Ehrlichia	total_protein_serum	8.6999999999999993
A16	1	MALE	INTACT	MIXED	24 hours	Ehrlichia	sdma_ug_d_l	12
A16	1	MALE	INTACT	MIXED	24 hours	Ehrlichia	creatinine_mg_d_l	0.5
A16	1	MALE	INTACT	MIXED	24 hours	Ehrlichia	clusterin_ng_m_l	993
A16	1	MALE	INTACT	MIXED	24 hours	Ehrlichia	cystatin_b_ng_m_l	315
A16	1	MALE	INTACT	MIXED	24 hours	Ehrlichia	ucrea	350
A16	1	MALE	INTACT	MIXED	24 hours	Ehrlichia	rbc_cbc	4.87
A16	1	MALE	INTACT	MIXED	24 hours	Ehrlichia	hb	10.9
A16	1	MALE	INTACT	MIXED	24 hours	Ehrlichia	h_tm	32
A16	1	MALE	INTACT	MIXED	24 hours	Ehrlichia	wbc_cbc	9.58
A16	1	MALE	INTACT	MIXED	24 hours	Ehrlichia	plt	68
A16	1	MALE	INTACT	MIXED	24 hours	Ehrlichia	alb	2.8
A16	1	MALE	INTACT	MIXED	24 hours	Ehrlichia	glob	5.8
A16	1	MALE	INTACT	MIXED	24 hours	Ehrlichia	total_protein_heme	9
A16	1	MALE	INTACT	MIXED	24 hours	Ehrlichia	total_protein_serum	8.5
A16	1	MALE	INTACT	MIXED	15 days	Ehrlichia	sdma_ug_d_l	14
A16	1	MALE	INTACT	MIXED	15 days	Ehrlichia	creatinine_mg_d_l	0.7
A16	1	MALE	INTACT	MIXED	15 days	Ehrlichia	clusterin_ng_m_l	340
A16	1	MALE	INTACT	MIXED	15 days	Ehrlichia	cystatin_b_ng_m_l	15
A16	1	MALE	INTACT	MIXED	15 days	Ehrlichia	ucrea	154
A16	1	MALE	INTACT	MIXED	15 days	Ehrlichia	rbc_cbc	6.09
A16	1	MALE	INTACT	MIXED	15 days	Ehrlichia	hb	13.8
A16	1	MALE	INTACT	MIXED	15 days	Ehrlichia	h_tm	41
A16	1	MALE	INTACT	MIXED	15 days	Ehrlichia	wbc_cbc	11.02
A16	1	MALE	INTACT	MIXED	15 days	Ehrlichia	plt	182
A16	1	MALE	INTACT	MIXED	15 days	Ehrlichia	alb	2.6
A16	1	MALE	INTACT	MIXED	15 days	Ehrlichia	glob	6.1
A16	1	MALE	INTACT	MIXED	15 days	Ehrlichia	total_protein_heme	9.1999999999999993
A16	1	MALE	INTACT	MIXED	15 days	Ehrlichia	total_protein_serum	8.6999999999999993
A16	1	MALE	INTACT	MIXED	30 days	Ehrlichia	sdma_ug_d_l	12
A16	1	MALE	INTACT	MIXED	30 days	Ehrlichia	creatinine_mg_d_l	0.6
A16	1	MALE	INTACT	MIXED	30 days	Ehrlichia	clusterin_ng_m_l	122
A16	1	MALE	INTACT	MIXED	30 days	Ehrlichia	cystatin_b_ng_m_l	15
A16	1	MALE	INTACT	MIXED	30 days	Ehrlichia	ucrea	252
A16	1	MALE	INTACT	MIXED	30 days	Ehrlichia	rbc_cbc	6.17
A16	1	MALE	INTACT	MIXED	30 days	Ehrlichia	hb	14
A16	1	MALE	INTACT	MIXED	30 days	Ehrlichia	h_tm	42
A16	1	MALE	INTACT	MIXED	30 days	Ehrlichia	wbc_cbc	11.2
A16	1	MALE	INTACT	MIXED	30 days	Ehrlichia	plt	185
A16	1	MALE	INTACT	MIXED	30 days	Ehrlichia	alb	2.6
A16	1	MALE	INTACT	MIXED	30 days	Ehrlichia	glob	5.5
A16	1	MALE	INTACT	MIXED	30 days	Ehrlichia	total_protein_heme	7.8
A16	1	MALE	INTACT	MIXED	30 days	Ehrlichia	total_protein_serum	8.1
A16	1	MALE	INTACT	MIXED	45 days	Ehrlichia	sdma_ug_d_l	9
A16	1	MALE	INTACT	MIXED	45 days	Ehrlichia	creatinine_mg_d_l	0.6
A16	1	MALE	INTACT	MIXED	45 days	Ehrlichia	body_weight_kg	8.1
A16	1	MALE	INTACT	MIXED	45 days	Ehrlichia	clusterin_ng_m_l	70
A16	1	MALE	INTACT	MIXED	45 days	Ehrlichia	cystatin_b_ng_m_l	15
A16	1	MALE	INTACT	MIXED	45 days	Ehrlichia	ucrea	190
A16	1	MALE	INTACT	MIXED	45 days	Ehrlichia	rbc_cbc	6.76
A16	1	MALE	INTACT	MIXED	45 days	Ehrlichia	hb	15.4
A16	1	MALE	INTACT	MIXED	45 days	Ehrlichia	h_tm	41
A16	1	MALE	INTACT	MIXED	45 days	Ehrlichia	wbc_cbc	13.46
A16	1	MALE	INTACT	MIXED	45 days	Ehrlichia	plt	217
A16	1	MALE	INTACT	MIXED	45 days	Ehrlichia	alb	3
A16	1	MALE	INTACT	MIXED	45 days	Ehrlichia	glob	4.9000000000000004
A16	1	MALE	INTACT	MIXED	45 days	Ehrlichia	total_protein_heme	8
A16	1	MALE	INTACT	MIXED	45 days	Ehrlichia	total_protein_serum	7.9
A17	5	MALE	INTACT	SHAR-PEI	Initial	Ehrlichia	sdma_ug_d_l	14
A17	5	MALE	INTACT	SHAR-PEI	Initial	Ehrlichia	creatinine_mg_d_l	0.9
A17	5	MALE	INTACT	SHAR-PEI	Initial	Ehrlichia	body_weight_kg	21.3
A17	5	MALE	INTACT	SHAR-PEI	Initial	Ehrlichia	clusterin_ng_m_l	192
A17	5	MALE	INTACT	SHAR-PEI	Initial	Ehrlichia	cystatin_b_ng_m_l	1950
A17	5	MALE	INTACT	SHAR-PEI	Initial	Ehrlichia	ucrea	341
A17	5	MALE	INTACT	SHAR-PEI	Initial	Ehrlichia	rbc_cbc	5.62
A17	5	MALE	INTACT	SHAR-PEI	Initial	Ehrlichia	hb	12.7
A17	5	MALE	INTACT	SHAR-PEI	Initial	Ehrlichia	h_tm	36
A17	5	MALE	INTACT	SHAR-PEI	Initial	Ehrlichia	wbc_cbc	15.97
A17	5	MALE	INTACT	SHAR-PEI	Initial	Ehrlichia	plt	90
A17	5	MALE	INTACT	SHAR-PEI	Initial	Ehrlichia	alb	2.4
A17	5	MALE	INTACT	SHAR-PEI	Initial	Ehrlichia	glob	4.0999999999999996
A17	5	MALE	INTACT	SHAR-PEI	Initial	Ehrlichia	total_protein_heme	6.6
A17	5	MALE	INTACT	SHAR-PEI	Initial	Ehrlichia	total_protein_serum	6.5
A17	5	MALE	INTACT	SHAR-PEI	12 hours	Ehrlichia	sdma_ug_d_l	13
A17	5	MALE	INTACT	SHAR-PEI	12 hours	Ehrlichia	creatinine_mg_d_l	0.9
A17	5	MALE	INTACT	SHAR-PEI	12 hours	Ehrlichia	clusterin_ng_m_l	419
A17	5	MALE	INTACT	SHAR-PEI	12 hours	Ehrlichia	cystatin_b_ng_m_l	1451
A17	5	MALE	INTACT	SHAR-PEI	12 hours	Ehrlichia	ucrea	280
A17	5	MALE	INTACT	SHAR-PEI	12 hours	Ehrlichia	rbc_cbc	6.15
A17	5	MALE	INTACT	SHAR-PEI	12 hours	Ehrlichia	hb	13.4
A17	5	MALE	INTACT	SHAR-PEI	12 hours	Ehrlichia	h_tm	37
A17	5	MALE	INTACT	SHAR-PEI	12 hours	Ehrlichia	wbc_cbc	14.64
A17	5	MALE	INTACT	SHAR-PEI	12 hours	Ehrlichia	plt	86
A17	5	MALE	INTACT	SHAR-PEI	12 hours	Ehrlichia	alb	2.8
A17	5	MALE	INTACT	SHAR-PEI	12 hours	Ehrlichia	glob	4.4000000000000004
A17	5	MALE	INTACT	SHAR-PEI	12 hours	Ehrlichia	total_protein_heme	6.8
A17	5	MALE	INTACT	SHAR-PEI	12 hours	Ehrlichia	total_protein_serum	7.1
A17	5	MALE	INTACT	SHAR-PEI	24 hours	Ehrlichia	sdma_ug_d_l	16
A17	5	MALE	INTACT	SHAR-PEI	24 hours	Ehrlichia	creatinine_mg_d_l	0.8
A17	5	MALE	INTACT	SHAR-PEI	24 hours	Ehrlichia	clusterin_ng_m_l	294
A17	5	MALE	INTACT	SHAR-PEI	24 hours	Ehrlichia	cystatin_b_ng_m_l	1364
A17	5	MALE	INTACT	SHAR-PEI	24 hours	Ehrlichia	ucrea	350
A17	5	MALE	INTACT	SHAR-PEI	24 hours	Ehrlichia	rbc_cbc	6.48
A17	5	MALE	INTACT	SHAR-PEI	24 hours	Ehrlichia	hb	14.1
A17	5	MALE	INTACT	SHAR-PEI	24 hours	Ehrlichia	h_tm	41
A17	5	MALE	INTACT	SHAR-PEI	24 hours	Ehrlichia	wbc_cbc	14.07
A17	5	MALE	INTACT	SHAR-PEI	24 hours	Ehrlichia	plt	96
A17	5	MALE	INTACT	SHAR-PEI	24 hours	Ehrlichia	alb	2.6
A17	5	MALE	INTACT	SHAR-PEI	24 hours	Ehrlichia	glob	4.3
A17	5	MALE	INTACT	SHAR-PEI	24 hours	Ehrlichia	total_protein_heme	7
A17	5	MALE	INTACT	SHAR-PEI	24 hours	Ehrlichia	total_protein_serum	7
A17	5	MALE	INTACT	SHAR-PEI	15 days	Ehrlichia	sdma_ug_d_l	11
A17	5	MALE	INTACT	SHAR-PEI	15 days	Ehrlichia	creatinine_mg_d_l	1
A17	5	MALE	INTACT	SHAR-PEI	15 days	Ehrlichia	clusterin_ng_m_l	70
A17	5	MALE	INTACT	SHAR-PEI	15 days	Ehrlichia	cystatin_b_ng_m_l	30
A17	5	MALE	INTACT	SHAR-PEI	15 days	Ehrlichia	ucrea	76
A17	5	MALE	INTACT	SHAR-PEI	15 days	Ehrlichia	rbc_cbc	7.26
A17	5	MALE	INTACT	SHAR-PEI	15 days	Ehrlichia	hb	15.7
A17	5	MALE	INTACT	SHAR-PEI	15 days	Ehrlichia	h_tm	45
A17	5	MALE	INTACT	SHAR-PEI	15 days	Ehrlichia	wbc_cbc	12.49
A17	5	MALE	INTACT	SHAR-PEI	15 days	Ehrlichia	plt	325
A17	5	MALE	INTACT	SHAR-PEI	15 days	Ehrlichia	alb	2.9
A17	5	MALE	INTACT	SHAR-PEI	15 days	Ehrlichia	glob	4.2
A17	5	MALE	INTACT	SHAR-PEI	15 days	Ehrlichia	total_protein_heme	6.8
A17	5	MALE	INTACT	SHAR-PEI	15 days	Ehrlichia	total_protein_serum	7.1
A17	5	MALE	INTACT	SHAR-PEI	30 days	Ehrlichia	sdma_ug_d_l	10
A17	5	MALE	INTACT	SHAR-PEI	30 days	Ehrlichia	creatinine_mg_d_l	1.1
A17	5	MALE	INTACT	SHAR-PEI	30 days	Ehrlichia	clusterin_ng_m_l	70
A17	5	MALE	INTACT	SHAR-PEI	30 days	Ehrlichia	cystatin_b_ng_m_l	28
A17	5	MALE	INTACT	SHAR-PEI	30 days	Ehrlichia	ucrea	291
A17	5	MALE	INTACT	SHAR-PEI	30 days	Ehrlichia	rbc_cbc	7.05
A17	5	MALE	INTACT	SHAR-PEI	30 days	Ehrlichia	hb	15.6
A17	5	MALE	INTACT	SHAR-PEI	30 days	Ehrlichia	h_tm	45
A17	5	MALE	INTACT	SHAR-PEI	30 days	Ehrlichia	wbc_cbc	11.32
A17	5	MALE	INTACT	SHAR-PEI	30 days	Ehrlichia	plt	330
A17	5	MALE	INTACT	SHAR-PEI	30 days	Ehrlichia	alb	3
A17	5	MALE	INTACT	SHAR-PEI	30 days	Ehrlichia	glob	4
A17	5	MALE	INTACT	SHAR-PEI	30 days	Ehrlichia	total_protein_heme	6
A17	5	MALE	INTACT	SHAR-PEI	30 days	Ehrlichia	total_protein_serum	7
A17	5	MALE	INTACT	SHAR-PEI	45 days	Ehrlichia	sdma_ug_d_l	12
A17	5	MALE	INTACT	SHAR-PEI	45 days	Ehrlichia	creatinine_mg_d_l	1.1
A17	5	MALE	INTACT	SHAR-PEI	45 days	Ehrlichia	body_weight_kg	24
A17	5	MALE	INTACT	SHAR-PEI	45 days	Ehrlichia	clusterin_ng_m_l	70
A17	5	MALE	INTACT	SHAR-PEI	45 days	Ehrlichia	cystatin_b_ng_m_l	36
A17	5	MALE	INTACT	SHAR-PEI	45 days	Ehrlichia	ucrea	350
A17	5	MALE	INTACT	SHAR-PEI	45 days	Ehrlichia	rbc_cbc	7.52
A17	5	MALE	INTACT	SHAR-PEI	45 days	Ehrlichia	hb	16.5
A17	5	MALE	INTACT	SHAR-PEI	45 days	Ehrlichia	h_tm	49
A17	5	MALE	INTACT	SHAR-PEI	45 days	Ehrlichia	wbc_cbc	10.4
A17	5	MALE	INTACT	SHAR-PEI	45 days	Ehrlichia	plt	200
A17	5	MALE	INTACT	SHAR-PEI	45 days	Ehrlichia	alb	3.2
A17	5	MALE	INTACT	SHAR-PEI	45 days	Ehrlichia	glob	3.7
A17	5	MALE	INTACT	SHAR-PEI	45 days	Ehrlichia	total_protein_heme	7
A17	5	MALE	INTACT	SHAR-PEI	45 days	Ehrlichia	total_protein_serum	6.9
A18	2	FEMALE	FIXED	MIXED	Initial	Ehrlichia	sdma_ug_d_l	10
A18	2	FEMALE	FIXED	MIXED	Initial	Ehrlichia	creatinine_mg_d_l	0.6
A18	2	FEMALE	FIXED	MIXED	Initial	Ehrlichia	body_weight_kg	13.4
A18	2	FEMALE	FIXED	MIXED	Initial	Ehrlichia	clusterin_ng_m_l	70
A18	2	FEMALE	FIXED	MIXED	Initial	Ehrlichia	cystatin_b_ng_m_l	230
A18	2	FEMALE	FIXED	MIXED	Initial	Ehrlichia	ucrea	150
A18	2	FEMALE	FIXED	MIXED	Initial	Ehrlichia	rbc_cbc	6.54
A18	2	FEMALE	FIXED	MIXED	Initial	Ehrlichia	hb	14.8
A18	2	FEMALE	FIXED	MIXED	Initial	Ehrlichia	h_tm	38
A18	2	FEMALE	FIXED	MIXED	Initial	Ehrlichia	wbc_cbc	4.99
A18	2	FEMALE	FIXED	MIXED	Initial	Ehrlichia	plt	53
A18	2	FEMALE	FIXED	MIXED	Initial	Ehrlichia	alb	2.7
A18	2	FEMALE	FIXED	MIXED	Initial	Ehrlichia	glob	4.2
A18	2	FEMALE	FIXED	MIXED	Initial	Ehrlichia	total_protein_heme	6.6
A18	2	FEMALE	FIXED	MIXED	Initial	Ehrlichia	total_protein_serum	6.9
A18	2	FEMALE	FIXED	MIXED	12 hours	Ehrlichia	sdma_ug_d_l	9
A18	2	FEMALE	FIXED	MIXED	12 hours	Ehrlichia	creatinine_mg_d_l	0.7
A18	2	FEMALE	FIXED	MIXED	12 hours	Ehrlichia	clusterin_ng_m_l	252
A18	2	FEMALE	FIXED	MIXED	12 hours	Ehrlichia	cystatin_b_ng_m_l	236
A18	2	FEMALE	FIXED	MIXED	12 hours	Ehrlichia	ucrea	279
A18	2	FEMALE	FIXED	MIXED	12 hours	Ehrlichia	rbc_cbc	6.32
A18	2	FEMALE	FIXED	MIXED	12 hours	Ehrlichia	hb	14.1
A18	2	FEMALE	FIXED	MIXED	12 hours	Ehrlichia	h_tm	40
A18	2	FEMALE	FIXED	MIXED	12 hours	Ehrlichia	wbc_cbc	5.09
A18	2	FEMALE	FIXED	MIXED	12 hours	Ehrlichia	plt	52
A18	2	FEMALE	FIXED	MIXED	12 hours	Ehrlichia	alb	2.7
A18	2	FEMALE	FIXED	MIXED	12 hours	Ehrlichia	glob	3.9
A18	2	FEMALE	FIXED	MIXED	12 hours	Ehrlichia	total_protein_heme	6.2
A18	2	FEMALE	FIXED	MIXED	12 hours	Ehrlichia	total_protein_serum	6.6
A18	2	FEMALE	FIXED	MIXED	24 hours	Ehrlichia	sdma_ug_d_l	7
A18	2	FEMALE	FIXED	MIXED	24 hours	Ehrlichia	creatinine_mg_d_l	0.6
A18	2	FEMALE	FIXED	MIXED	24 hours	Ehrlichia	clusterin_ng_m_l	153
A18	2	FEMALE	FIXED	MIXED	24 hours	Ehrlichia	cystatin_b_ng_m_l	32
A18	2	FEMALE	FIXED	MIXED	24 hours	Ehrlichia	ucrea	235
A18	2	FEMALE	FIXED	MIXED	24 hours	Ehrlichia	rbc_cbc	5.92
A18	2	FEMALE	FIXED	MIXED	24 hours	Ehrlichia	hb	13.3
A18	2	FEMALE	FIXED	MIXED	24 hours	Ehrlichia	h_tm	38
A18	2	FEMALE	FIXED	MIXED	24 hours	Ehrlichia	wbc_cbc	6.9
A18	2	FEMALE	FIXED	MIXED	24 hours	Ehrlichia	plt	71
A18	2	FEMALE	FIXED	MIXED	24 hours	Ehrlichia	alb	2.7
A18	2	FEMALE	FIXED	MIXED	24 hours	Ehrlichia	glob	3.9
A18	2	FEMALE	FIXED	MIXED	24 hours	Ehrlichia	total_protein_heme	6.4
A18	2	FEMALE	FIXED	MIXED	24 hours	Ehrlichia	total_protein_serum	6.7
A18	2	FEMALE	FIXED	MIXED	15 days	Ehrlichia	sdma_ug_d_l	13
A18	2	FEMALE	FIXED	MIXED	15 days	Ehrlichia	creatinine_mg_d_l	0.9
A18	2	FEMALE	FIXED	MIXED	15 days	Ehrlichia	clusterin_ng_m_l	70
A18	2	FEMALE	FIXED	MIXED	15 days	Ehrlichia	cystatin_b_ng_m_l	25
A18	2	FEMALE	FIXED	MIXED	15 days	Ehrlichia	ucrea	186
A18	2	FEMALE	FIXED	MIXED	15 days	Ehrlichia	rbc_cbc	6.5
A18	2	FEMALE	FIXED	MIXED	15 days	Ehrlichia	hb	14.7
A18	2	FEMALE	FIXED	MIXED	15 days	Ehrlichia	h_tm	41
A18	2	FEMALE	FIXED	MIXED	15 days	Ehrlichia	wbc_cbc	8.65
A18	2	FEMALE	FIXED	MIXED	15 days	Ehrlichia	plt	517
A18	2	FEMALE	FIXED	MIXED	15 days	Ehrlichia	alb	2.9
A18	2	FEMALE	FIXED	MIXED	15 days	Ehrlichia	glob	3.8
A18	2	FEMALE	FIXED	MIXED	15 days	Ehrlichia	total_protein_heme	6.4
A18	2	FEMALE	FIXED	MIXED	15 days	Ehrlichia	total_protein_serum	6.7
A18	2	FEMALE	FIXED	MIXED	30 days	Ehrlichia	sdma_ug_d_l	11
A18	2	FEMALE	FIXED	MIXED	30 days	Ehrlichia	creatinine_mg_d_l	0.7
A18	2	FEMALE	FIXED	MIXED	30 days	Ehrlichia	clusterin_ng_m_l	70
A18	2	FEMALE	FIXED	MIXED	30 days	Ehrlichia	cystatin_b_ng_m_l	15
A18	2	FEMALE	FIXED	MIXED	30 days	Ehrlichia	ucrea	152
A18	2	FEMALE	FIXED	MIXED	30 days	Ehrlichia	rbc_cbc	7.83
A18	2	FEMALE	FIXED	MIXED	30 days	Ehrlichia	hb	17.5
A18	2	FEMALE	FIXED	MIXED	30 days	Ehrlichia	h_tm	52
A18	2	FEMALE	FIXED	MIXED	30 days	Ehrlichia	wbc_cbc	8.57
A18	2	FEMALE	FIXED	MIXED	30 days	Ehrlichia	plt	271
A18	2	FEMALE	FIXED	MIXED	30 days	Ehrlichia	alb	3.2
A18	2	FEMALE	FIXED	MIXED	30 days	Ehrlichia	glob	3.5
A18	2	FEMALE	FIXED	MIXED	30 days	Ehrlichia	total_protein_heme	6
A18	2	FEMALE	FIXED	MIXED	30 days	Ehrlichia	total_protein_serum	6.7
A18	2	FEMALE	FIXED	MIXED	45 days	Ehrlichia	sdma_ug_d_l	12
A18	2	FEMALE	FIXED	MIXED	45 days	Ehrlichia	creatinine_mg_d_l	0.9
A18	2	FEMALE	FIXED	MIXED	45 days	Ehrlichia	body_weight_kg	17.9
A18	2	FEMALE	FIXED	MIXED	45 days	Ehrlichia	clusterin_ng_m_l	70
A18	2	FEMALE	FIXED	MIXED	45 days	Ehrlichia	cystatin_b_ng_m_l	15
A18	2	FEMALE	FIXED	MIXED	45 days	Ehrlichia	ucrea	350
A18	2	FEMALE	FIXED	MIXED	45 days	Ehrlichia	rbc_cbc	8.13
A18	2	FEMALE	FIXED	MIXED	45 days	Ehrlichia	hb	18.6
A18	2	FEMALE	FIXED	MIXED	45 days	Ehrlichia	h_tm	50
A18	2	FEMALE	FIXED	MIXED	45 days	Ehrlichia	wbc_cbc	10.39
A18	2	FEMALE	FIXED	MIXED	45 days	Ehrlichia	plt	236
A18	2	FEMALE	FIXED	MIXED	45 days	Ehrlichia	alb	3.4
A18	2	FEMALE	FIXED	MIXED	45 days	Ehrlichia	glob	3.4
A18	2	FEMALE	FIXED	MIXED	45 days	Ehrlichia	total_protein_heme	6.4
A18	2	FEMALE	FIXED	MIXED	45 days	Ehrlichia	total_protein_serum	6.8
A20	2	FEMALE	FIXED	MIXED	Initial	Ehrlichia	sdma_ug_d_l	8
A20	2	FEMALE	FIXED	MIXED	Initial	Ehrlichia	creatinine_mg_d_l	0.7
A20	2	FEMALE	FIXED	MIXED	Initial	Ehrlichia	body_weight_kg	26.8
A20	2	FEMALE	FIXED	MIXED	Initial	Ehrlichia	clusterin_ng_m_l	1068
A20	2	FEMALE	FIXED	MIXED	Initial	Ehrlichia	cystatin_b_ng_m_l	790
A20	2	FEMALE	FIXED	MIXED	Initial	Ehrlichia	ucrea	122
A20	2	FEMALE	FIXED	MIXED	Initial	Ehrlichia	rbc_cbc	5.82
A20	2	FEMALE	FIXED	MIXED	Initial	Ehrlichia	hb	14.2
A20	2	FEMALE	FIXED	MIXED	Initial	Ehrlichia	h_tm	37
A20	2	FEMALE	FIXED	MIXED	Initial	Ehrlichia	wbc_cbc	5.36
A20	2	FEMALE	FIXED	MIXED	Initial	Ehrlichia	plt	46
A20	2	FEMALE	FIXED	MIXED	Initial	Ehrlichia	alb	2
A20	2	FEMALE	FIXED	MIXED	Initial	Ehrlichia	glob	4
A20	2	FEMALE	FIXED	MIXED	Initial	Ehrlichia	total_protein_heme	6.4
A20	2	FEMALE	FIXED	MIXED	Initial	Ehrlichia	total_protein_serum	6
A20	2	FEMALE	FIXED	MIXED	12 hours	Ehrlichia	sdma_ug_d_l	13
A20	2	FEMALE	FIXED	MIXED	12 hours	Ehrlichia	creatinine_mg_d_l	0.6
A20	2	FEMALE	FIXED	MIXED	12 hours	Ehrlichia	clusterin_ng_m_l	504
A20	2	FEMALE	FIXED	MIXED	12 hours	Ehrlichia	cystatin_b_ng_m_l	2356
A20	2	FEMALE	FIXED	MIXED	12 hours	Ehrlichia	ucrea	111
A20	2	FEMALE	FIXED	MIXED	12 hours	Ehrlichia	rbc_cbc	5.67
A20	2	FEMALE	FIXED	MIXED	12 hours	Ehrlichia	hb	13.4
A20	2	FEMALE	FIXED	MIXED	12 hours	Ehrlichia	h_tm	38
A20	2	FEMALE	FIXED	MIXED	12 hours	Ehrlichia	wbc_cbc	4.86
A20	2	FEMALE	FIXED	MIXED	12 hours	Ehrlichia	plt	27
A20	2	FEMALE	FIXED	MIXED	12 hours	Ehrlichia	alb	2.2
A20	2	FEMALE	FIXED	MIXED	12 hours	Ehrlichia	glob	4
A20	2	FEMALE	FIXED	MIXED	12 hours	Ehrlichia	total_protein_heme	6.6
A20	2	FEMALE	FIXED	MIXED	12 hours	Ehrlichia	total_protein_serum	6.2
A20	2	FEMALE	FIXED	MIXED	24 hours	Ehrlichia	sdma_ug_d_l	9
A20	2	FEMALE	FIXED	MIXED	24 hours	Ehrlichia	creatinine_mg_d_l	0.7
A20	2	FEMALE	FIXED	MIXED	24 hours	Ehrlichia	clusterin_ng_m_l	696
A20	2	FEMALE	FIXED	MIXED	24 hours	Ehrlichia	cystatin_b_ng_m_l	1500
A20	2	FEMALE	FIXED	MIXED	24 hours	Ehrlichia	ucrea	171
A20	2	FEMALE	FIXED	MIXED	24 hours	Ehrlichia	rbc_cbc	5.66
A20	2	FEMALE	FIXED	MIXED	24 hours	Ehrlichia	hb	13.2
A20	2	FEMALE	FIXED	MIXED	24 hours	Ehrlichia	h_tm	39
A20	2	FEMALE	FIXED	MIXED	24 hours	Ehrlichia	wbc_cbc	4.46
A20	2	FEMALE	FIXED	MIXED	24 hours	Ehrlichia	plt	28
A20	2	FEMALE	FIXED	MIXED	24 hours	Ehrlichia	alb	2.1
A20	2	FEMALE	FIXED	MIXED	24 hours	Ehrlichia	glob	3.9
A20	2	FEMALE	FIXED	MIXED	24 hours	Ehrlichia	total_protein_heme	6.4
A20	2	FEMALE	FIXED	MIXED	24 hours	Ehrlichia	total_protein_serum	6
A20	2	FEMALE	FIXED	MIXED	15 days	Ehrlichia	sdma_ug_d_l	10
A20	2	FEMALE	FIXED	MIXED	15 days	Ehrlichia	creatinine_mg_d_l	0.7
A20	2	FEMALE	FIXED	MIXED	15 days	Ehrlichia	clusterin_ng_m_l	70
A20	2	FEMALE	FIXED	MIXED	15 days	Ehrlichia	cystatin_b_ng_m_l	77
A20	2	FEMALE	FIXED	MIXED	15 days	Ehrlichia	ucrea	318
A20	2	FEMALE	FIXED	MIXED	15 days	Ehrlichia	rbc_cbc	7.02
A20	2	FEMALE	FIXED	MIXED	15 days	Ehrlichia	hb	16.6
A20	2	FEMALE	FIXED	MIXED	15 days	Ehrlichia	h_tm	48
A20	2	FEMALE	FIXED	MIXED	15 days	Ehrlichia	wbc_cbc	9.26
A20	2	FEMALE	FIXED	MIXED	15 days	Ehrlichia	plt	217
A20	2	FEMALE	FIXED	MIXED	15 days	Ehrlichia	alb	3
A20	2	FEMALE	FIXED	MIXED	15 days	Ehrlichia	glob	4.3
A20	2	FEMALE	FIXED	MIXED	15 days	Ehrlichia	total_protein_heme	6.2
A20	2	FEMALE	FIXED	MIXED	15 days	Ehrlichia	total_protein_serum	7.3
A20	2	FEMALE	FIXED	MIXED	30 days	Ehrlichia	sdma_ug_d_l	11
A20	2	FEMALE	FIXED	MIXED	30 days	Ehrlichia	creatinine_mg_d_l	0.7
A20	2	FEMALE	FIXED	MIXED	30 days	Ehrlichia	clusterin_ng_m_l	70
A20	2	FEMALE	FIXED	MIXED	30 days	Ehrlichia	cystatin_b_ng_m_l	15
A20	2	FEMALE	FIXED	MIXED	30 days	Ehrlichia	ucrea	350
A20	2	FEMALE	FIXED	MIXED	30 days	Ehrlichia	rbc_cbc	7.81
A20	2	FEMALE	FIXED	MIXED	30 days	Ehrlichia	hb	18.7
A20	2	FEMALE	FIXED	MIXED	30 days	Ehrlichia	h_tm	52
A20	2	FEMALE	FIXED	MIXED	30 days	Ehrlichia	wbc_cbc	9.12
A20	2	FEMALE	FIXED	MIXED	30 days	Ehrlichia	plt	399
A20	2	FEMALE	FIXED	MIXED	30 days	Ehrlichia	alb	3
A20	2	FEMALE	FIXED	MIXED	30 days	Ehrlichia	glob	3.8
A20	2	FEMALE	FIXED	MIXED	30 days	Ehrlichia	total_protein_heme	7.2
A20	2	FEMALE	FIXED	MIXED	30 days	Ehrlichia	total_protein_serum	6.7
A20	2	FEMALE	FIXED	MIXED	45 days	Ehrlichia	sdma_ug_d_l	12
A20	2	FEMALE	FIXED	MIXED	45 days	Ehrlichia	creatinine_mg_d_l	0.8
A20	2	FEMALE	FIXED	MIXED	45 days	Ehrlichia	body_weight_kg	12.1
A20	2	FEMALE	FIXED	MIXED	45 days	Ehrlichia	clusterin_ng_m_l	70
A20	2	FEMALE	FIXED	MIXED	45 days	Ehrlichia	cystatin_b_ng_m_l	15
A20	2	FEMALE	FIXED	MIXED	45 days	Ehrlichia	ucrea	350
A20	2	FEMALE	FIXED	MIXED	45 days	Ehrlichia	rbc_cbc	7.95
A20	2	FEMALE	FIXED	MIXED	45 days	Ehrlichia	hb	18.9
A20	2	FEMALE	FIXED	MIXED	45 days	Ehrlichia	h_tm	55
A20	2	FEMALE	FIXED	MIXED	45 days	Ehrlichia	wbc_cbc	8.2
A20	2	FEMALE	FIXED	MIXED	45 days	Ehrlichia	plt	204
A20	2	FEMALE	FIXED	MIXED	45 days	Ehrlichia	alb	3.3
A20	2	FEMALE	FIXED	MIXED	45 days	Ehrlichia	glob	3.1
A20	2	FEMALE	FIXED	MIXED	45 days	Ehrlichia	total_protein_heme	6.6
A20	2	FEMALE	FIXED	MIXED	45 days	Ehrlichia	total_protein_serum	6.4
A22	3	MALE	INTACT	MIXED	Initial	Ehrlichia	sdma_ug_d_l	16
A22	3	MALE	INTACT	MIXED	Initial	Ehrlichia	creatinine_mg_d_l	0.7
A22	3	MALE	INTACT	MIXED	Initial	Ehrlichia	body_weight_kg	6.5
A22	3	MALE	INTACT	MIXED	Initial	Ehrlichia	clusterin_ng_m_l	76
A22	3	MALE	INTACT	MIXED	Initial	Ehrlichia	cystatin_b_ng_m_l	882
A22	3	MALE	INTACT	MIXED	Initial	Ehrlichia	ucrea	320
A22	3	MALE	INTACT	MIXED	Initial	Ehrlichia	rbc_cbc	5.7
A22	3	MALE	INTACT	MIXED	Initial	Ehrlichia	hb	13.8
A22	3	MALE	INTACT	MIXED	Initial	Ehrlichia	h_tm	40
A22	3	MALE	INTACT	MIXED	Initial	Ehrlichia	wbc_cbc	7.4
A22	3	MALE	INTACT	MIXED	Initial	Ehrlichia	plt	33
A22	3	MALE	INTACT	MIXED	Initial	Ehrlichia	alb	2.5
A22	3	MALE	INTACT	MIXED	Initial	Ehrlichia	glob	4.5999999999999996
A22	3	MALE	INTACT	MIXED	Initial	Ehrlichia	total_protein_heme	7.4
A22	3	MALE	INTACT	MIXED	Initial	Ehrlichia	total_protein_serum	7.1
A22	3	MALE	INTACT	MIXED	12 hours	Ehrlichia	sdma_ug_d_l	19
A22	3	MALE	INTACT	MIXED	12 hours	Ehrlichia	creatinine_mg_d_l	0.7
A22	3	MALE	INTACT	MIXED	12 hours	Ehrlichia	clusterin_ng_m_l	97
A22	3	MALE	INTACT	MIXED	12 hours	Ehrlichia	cystatin_b_ng_m_l	954
A22	3	MALE	INTACT	MIXED	12 hours	Ehrlichia	ucrea	350
A22	3	MALE	INTACT	MIXED	12 hours	Ehrlichia	rbc_cbc	4.81
A22	3	MALE	INTACT	MIXED	12 hours	Ehrlichia	hb	11.7
A22	3	MALE	INTACT	MIXED	12 hours	Ehrlichia	h_tm	35
A22	3	MALE	INTACT	MIXED	12 hours	Ehrlichia	wbc_cbc	7.68
A22	3	MALE	INTACT	MIXED	12 hours	Ehrlichia	plt	31
A22	3	MALE	INTACT	MIXED	12 hours	Ehrlichia	alb	2.4
A22	3	MALE	INTACT	MIXED	12 hours	Ehrlichia	glob	4.0999999999999996
A22	3	MALE	INTACT	MIXED	12 hours	Ehrlichia	total_protein_heme	7.2
A22	3	MALE	INTACT	MIXED	12 hours	Ehrlichia	total_protein_serum	6.5
A22	3	MALE	INTACT	MIXED	24 hours	Ehrlichia	sdma_ug_d_l	14
A22	3	MALE	INTACT	MIXED	24 hours	Ehrlichia	creatinine_mg_d_l	0.6
A22	3	MALE	INTACT	MIXED	24 hours	Ehrlichia	clusterin_ng_m_l	70
A22	3	MALE	INTACT	MIXED	24 hours	Ehrlichia	cystatin_b_ng_m_l	479
A22	3	MALE	INTACT	MIXED	24 hours	Ehrlichia	ucrea	214
A22	3	MALE	INTACT	MIXED	24 hours	Ehrlichia	rbc_cbc	5.07
A22	3	MALE	INTACT	MIXED	24 hours	Ehrlichia	hb	12.3
A22	3	MALE	INTACT	MIXED	24 hours	Ehrlichia	h_tm	37
A22	3	MALE	INTACT	MIXED	24 hours	Ehrlichia	wbc_cbc	6.62
A22	3	MALE	INTACT	MIXED	24 hours	Ehrlichia	plt	46
A22	3	MALE	INTACT	MIXED	24 hours	Ehrlichia	alb	2.4
A22	3	MALE	INTACT	MIXED	24 hours	Ehrlichia	glob	4.2
A22	3	MALE	INTACT	MIXED	24 hours	Ehrlichia	total_protein_heme	7.2
A22	3	MALE	INTACT	MIXED	24 hours	Ehrlichia	total_protein_serum	6.5
A22	3	MALE	INTACT	MIXED	15 days	Ehrlichia	sdma_ug_d_l	12
A22	3	MALE	INTACT	MIXED	15 days	Ehrlichia	creatinine_mg_d_l	1
A22	3	MALE	INTACT	MIXED	15 days	Ehrlichia	clusterin_ng_m_l	70
A22	3	MALE	INTACT	MIXED	15 days	Ehrlichia	cystatin_b_ng_m_l	41
A22	3	MALE	INTACT	MIXED	15 days	Ehrlichia	ucrea	350
A22	3	MALE	INTACT	MIXED	15 days	Ehrlichia	rbc_cbc	6.54
A22	3	MALE	INTACT	MIXED	15 days	Ehrlichia	hb	15.9
A22	3	MALE	INTACT	MIXED	15 days	Ehrlichia	h_tm	47
A22	3	MALE	INTACT	MIXED	15 days	Ehrlichia	wbc_cbc	11.51
A22	3	MALE	INTACT	MIXED	15 days	Ehrlichia	plt	255
A22	3	MALE	INTACT	MIXED	15 days	Ehrlichia	alb	2.6
A22	3	MALE	INTACT	MIXED	15 days	Ehrlichia	glob	3.4
A22	3	MALE	INTACT	MIXED	15 days	Ehrlichia	total_protein_heme	5.8
A22	3	MALE	INTACT	MIXED	15 days	Ehrlichia	total_protein_serum	6
A22	3	MALE	INTACT	MIXED	30 days	Ehrlichia	sdma_ug_d_l	10
A22	3	MALE	INTACT	MIXED	30 days	Ehrlichia	creatinine_mg_d_l	1.1
A22	3	MALE	INTACT	MIXED	30 days	Ehrlichia	clusterin_ng_m_l	70
A22	3	MALE	INTACT	MIXED	30 days	Ehrlichia	cystatin_b_ng_m_l	15
A22	3	MALE	INTACT	MIXED	30 days	Ehrlichia	ucrea	204
A22	3	MALE	INTACT	MIXED	30 days	Ehrlichia	rbc_cbc	7.65
A22	3	MALE	INTACT	MIXED	30 days	Ehrlichia	hb	17.8
A22	3	MALE	INTACT	MIXED	30 days	Ehrlichia	h_tm	45
A22	3	MALE	INTACT	MIXED	30 days	Ehrlichia	wbc_cbc	9.3
A22	3	MALE	INTACT	MIXED	30 days	Ehrlichia	plt	188
A22	3	MALE	INTACT	MIXED	30 days	Ehrlichia	alb	3.1
A22	3	MALE	INTACT	MIXED	30 days	Ehrlichia	glob	3.2
A22	3	MALE	INTACT	MIXED	30 days	Ehrlichia	total_protein_heme	6
A22	3	MALE	INTACT	MIXED	30 days	Ehrlichia	total_protein_serum	6.3
A22	3	MALE	INTACT	MIXED	45 days	Ehrlichia	sdma_ug_d_l	13
A22	3	MALE	INTACT	MIXED	45 days	Ehrlichia	creatinine_mg_d_l	1.1
A22	3	MALE	INTACT	MIXED	45 days	Ehrlichia	body_weight_kg	10.8
A22	3	MALE	INTACT	MIXED	45 days	Ehrlichia	clusterin_ng_m_l	70
A22	3	MALE	INTACT	MIXED	45 days	Ehrlichia	cystatin_b_ng_m_l	15
A22	3	MALE	INTACT	MIXED	45 days	Ehrlichia	ucrea	221
A22	3	MALE	INTACT	MIXED	45 days	Ehrlichia	rbc_cbc	6.75
A22	3	MALE	INTACT	MIXED	45 days	Ehrlichia	hb	16.9
A22	3	MALE	INTACT	MIXED	45 days	Ehrlichia	h_tm	47
A22	3	MALE	INTACT	MIXED	45 days	Ehrlichia	wbc_cbc	11.21
A22	3	MALE	INTACT	MIXED	45 days	Ehrlichia	plt	196
A22	3	MALE	INTACT	MIXED	45 days	Ehrlichia	alb	3.2
A22	3	MALE	INTACT	MIXED	45 days	Ehrlichia	glob	3.3
A22	3	MALE	INTACT	MIXED	45 days	Ehrlichia	total_protein_heme	6
A22	3	MALE	INTACT	MIXED	45 days	Ehrlichia	total_protein_serum	6.5
A30	4	MALE	INTACT	MIXED	Initial	Ehrlichia	sdma_ug_d_l	13
A30	4	MALE	INTACT	MIXED	Initial	Ehrlichia	creatinine_mg_d_l	0.7
A30	4	MALE	INTACT	MIXED	Initial	Ehrlichia	body_weight_kg	26.6
A30	4	MALE	INTACT	MIXED	Initial	Ehrlichia	clusterin_ng_m_l	268
A30	4	MALE	INTACT	MIXED	Initial	Ehrlichia	cystatin_b_ng_m_l	15
A30	4	MALE	INTACT	MIXED	Initial	Ehrlichia	ucrea	92
A30	4	MALE	INTACT	MIXED	Initial	Ehrlichia	rbc_cbc	4.29
A30	4	MALE	INTACT	MIXED	Initial	Ehrlichia	hb	10.5
A30	4	MALE	INTACT	MIXED	Initial	Ehrlichia	h_tm	30
A30	4	MALE	INTACT	MIXED	Initial	Ehrlichia	wbc_cbc	12.83
A30	4	MALE	INTACT	MIXED	Initial	Ehrlichia	plt	12
A30	4	MALE	INTACT	MIXED	Initial	Ehrlichia	alb	2.2
A30	4	MALE	INTACT	MIXED	Initial	Ehrlichia	glob	4.3
A30	4	MALE	INTACT	MIXED	Initial	Ehrlichia	total_protein_heme	6.2
A30	4	MALE	INTACT	MIXED	Initial	Ehrlichia	total_protein_serum	6.5
A30	4	MALE	INTACT	MIXED	12 hours	Ehrlichia	sdma_ug_d_l	14
A30	4	MALE	INTACT	MIXED	12 hours	Ehrlichia	creatinine_mg_d_l	0.5
A30	4	MALE	INTACT	MIXED	12 hours	Ehrlichia	clusterin_ng_m_l	133
A30	4	MALE	INTACT	MIXED	12 hours	Ehrlichia	cystatin_b_ng_m_l	40
A30	4	MALE	INTACT	MIXED	12 hours	Ehrlichia	ucrea	114
A30	4	MALE	INTACT	MIXED	12 hours	Ehrlichia	rbc_cbc	2.95
A30	4	MALE	INTACT	MIXED	12 hours	Ehrlichia	hb	7.2
A30	4	MALE	INTACT	MIXED	12 hours	Ehrlichia	h_tm	22
A30	4	MALE	INTACT	MIXED	12 hours	Ehrlichia	wbc_cbc	26.04
A30	4	MALE	INTACT	MIXED	12 hours	Ehrlichia	plt	12
A30	4	MALE	INTACT	MIXED	12 hours	Ehrlichia	alb	2.2
A30	4	MALE	INTACT	MIXED	12 hours	Ehrlichia	glob	4.0999999999999996
A30	4	MALE	INTACT	MIXED	12 hours	Ehrlichia	total_protein_heme	6.2
A30	4	MALE	INTACT	MIXED	12 hours	Ehrlichia	total_protein_serum	6.3
A30	4	MALE	INTACT	MIXED	24 hours	Ehrlichia	sdma_ug_d_l	15
A30	4	MALE	INTACT	MIXED	24 hours	Ehrlichia	creatinine_mg_d_l	0.5
A30	4	MALE	INTACT	MIXED	24 hours	Ehrlichia	clusterin_ng_m_l	250
A30	4	MALE	INTACT	MIXED	24 hours	Ehrlichia	cystatin_b_ng_m_l	84
A30	4	MALE	INTACT	MIXED	24 hours	Ehrlichia	ucrea	73
A30	4	MALE	INTACT	MIXED	24 hours	Ehrlichia	rbc_cbc	3.21
A30	4	MALE	INTACT	MIXED	24 hours	Ehrlichia	hb	7.8
A30	4	MALE	INTACT	MIXED	24 hours	Ehrlichia	h_tm	21
A30	4	MALE	INTACT	MIXED	24 hours	Ehrlichia	wbc_cbc	21.18
A30	4	MALE	INTACT	MIXED	24 hours	Ehrlichia	plt	9
A30	4	MALE	INTACT	MIXED	24 hours	Ehrlichia	alb	2.5
A30	4	MALE	INTACT	MIXED	24 hours	Ehrlichia	glob	4.2
A30	4	MALE	INTACT	MIXED	24 hours	Ehrlichia	total_protein_heme	7.2
A30	4	MALE	INTACT	MIXED	24 hours	Ehrlichia	total_protein_serum	6.7
A30	4	MALE	INTACT	MIXED	15 days	Ehrlichia	sdma_ug_d_l	7
A30	4	MALE	INTACT	MIXED	15 days	Ehrlichia	creatinine_mg_d_l	0.6
A30	4	MALE	INTACT	MIXED	15 days	Ehrlichia	clusterin_ng_m_l	70
A30	4	MALE	INTACT	MIXED	15 days	Ehrlichia	cystatin_b_ng_m_l	15
A30	4	MALE	INTACT	MIXED	15 days	Ehrlichia	ucrea	47
A30	4	MALE	INTACT	MIXED	15 days	Ehrlichia	rbc_cbc	3.96
A30	4	MALE	INTACT	MIXED	15 days	Ehrlichia	hb	10.4
A30	4	MALE	INTACT	MIXED	15 days	Ehrlichia	h_tm	30
A30	4	MALE	INTACT	MIXED	15 days	Ehrlichia	wbc_cbc	15.09
A30	4	MALE	INTACT	MIXED	15 days	Ehrlichia	plt	267
A30	4	MALE	INTACT	MIXED	15 days	Ehrlichia	alb	2.6
A30	4	MALE	INTACT	MIXED	15 days	Ehrlichia	glob	4.5999999999999996
A30	4	MALE	INTACT	MIXED	15 days	Ehrlichia	total_protein_heme	7.2
A30	4	MALE	INTACT	MIXED	15 days	Ehrlichia	total_protein_serum	7.3
A30	4	MALE	INTACT	MIXED	30 days	Ehrlichia	sdma_ug_d_l	10
A30	4	MALE	INTACT	MIXED	30 days	Ehrlichia	creatinine_mg_d_l	0.5
A30	4	MALE	INTACT	MIXED	30 days	Ehrlichia	clusterin_ng_m_l	70
A30	4	MALE	INTACT	MIXED	30 days	Ehrlichia	cystatin_b_ng_m_l	15
A30	4	MALE	INTACT	MIXED	30 days	Ehrlichia	ucrea	17
A30	4	MALE	INTACT	MIXED	30 days	Ehrlichia	rbc_cbc	4.38
A30	4	MALE	INTACT	MIXED	30 days	Ehrlichia	hb	11.6
A30	4	MALE	INTACT	MIXED	30 days	Ehrlichia	h_tm	36
A30	4	MALE	INTACT	MIXED	30 days	Ehrlichia	wbc_cbc	12.2
A30	4	MALE	INTACT	MIXED	30 days	Ehrlichia	plt	300
A30	4	MALE	INTACT	MIXED	30 days	Ehrlichia	alb	2.8
A30	4	MALE	INTACT	MIXED	30 days	Ehrlichia	glob	3.9
A30	4	MALE	INTACT	MIXED	30 days	Ehrlichia	total_protein_heme	7
A30	4	MALE	INTACT	MIXED	30 days	Ehrlichia	total_protein_serum	6.6
A30	4	MALE	INTACT	MIXED	45 days	Ehrlichia	sdma_ug_d_l	6
A30	4	MALE	INTACT	MIXED	45 days	Ehrlichia	creatinine_mg_d_l	0.6
A30	4	MALE	INTACT	MIXED	45 days	Ehrlichia	body_weight_kg	28.3
A30	4	MALE	INTACT	MIXED	45 days	Ehrlichia	clusterin_ng_m_l	70
A30	4	MALE	INTACT	MIXED	45 days	Ehrlichia	cystatin_b_ng_m_l	15
A30	4	MALE	INTACT	MIXED	45 days	Ehrlichia	ucrea	28
A30	4	MALE	INTACT	MIXED	45 days	Ehrlichia	rbc_cbc	3.69
A30	4	MALE	INTACT	MIXED	45 days	Ehrlichia	hb	9.8
A30	4	MALE	INTACT	MIXED	45 days	Ehrlichia	h_tm	32
A30	4	MALE	INTACT	MIXED	45 days	Ehrlichia	wbc_cbc	14.99
A30	4	MALE	INTACT	MIXED	45 days	Ehrlichia	plt	180
A30	4	MALE	INTACT	MIXED	45 days	Ehrlichia	alb	2.8
A30	4	MALE	INTACT	MIXED	45 days	Ehrlichia	glob	3.5
A30	4	MALE	INTACT	MIXED	45 days	Ehrlichia	total_protein_heme	7
A30	4	MALE	INTACT	MIXED	45 days	Ehrlichia	total_protein_serum	6.3
A31	4	MALE	INTACT	POODLE	Initial	Ehrlichia	sdma_ug_d_l	10
A31	4	MALE	INTACT	POODLE	Initial	Ehrlichia	creatinine_mg_d_l	0.9
A31	4	MALE	INTACT	POODLE	Initial	Ehrlichia	body_weight_kg	5.3
A31	4	MALE	INTACT	POODLE	Initial	Ehrlichia	clusterin_ng_m_l	250
A31	4	MALE	INTACT	POODLE	Initial	Ehrlichia	cystatin_b_ng_m_l	909
A31	4	MALE	INTACT	POODLE	Initial	Ehrlichia	ucrea	350
A31	4	MALE	INTACT	POODLE	Initial	Ehrlichia	rbc_cbc	6.42
A31	4	MALE	INTACT	POODLE	Initial	Ehrlichia	hb	14.2
A31	4	MALE	INTACT	POODLE	Initial	Ehrlichia	h_tm	42
A31	4	MALE	INTACT	POODLE	Initial	Ehrlichia	wbc_cbc	11.3
A31	4	MALE	INTACT	POODLE	Initial	Ehrlichia	plt	161
A31	4	MALE	INTACT	POODLE	Initial	Ehrlichia	alb	2.9
A31	4	MALE	INTACT	POODLE	Initial	Ehrlichia	glob	5
A31	4	MALE	INTACT	POODLE	Initial	Ehrlichia	total_protein_heme	8.4
A31	4	MALE	INTACT	POODLE	Initial	Ehrlichia	total_protein_serum	7.8
A31	4	MALE	INTACT	POODLE	12 hours	Ehrlichia	sdma_ug_d_l	10
A31	4	MALE	INTACT	POODLE	12 hours	Ehrlichia	creatinine_mg_d_l	0.7
A31	4	MALE	INTACT	POODLE	12 hours	Ehrlichia	clusterin_ng_m_l	374
A31	4	MALE	INTACT	POODLE	12 hours	Ehrlichia	cystatin_b_ng_m_l	1083
A31	4	MALE	INTACT	POODLE	12 hours	Ehrlichia	ucrea	350
A31	4	MALE	INTACT	POODLE	12 hours	Ehrlichia	rbc_cbc	6.88
A31	4	MALE	INTACT	POODLE	12 hours	Ehrlichia	hb	15.7
A31	4	MALE	INTACT	POODLE	12 hours	Ehrlichia	h_tm	43
A31	4	MALE	INTACT	POODLE	12 hours	Ehrlichia	wbc_cbc	12.15
A31	4	MALE	INTACT	POODLE	12 hours	Ehrlichia	plt	113
A31	4	MALE	INTACT	POODLE	12 hours	Ehrlichia	alb	2.9
A31	4	MALE	INTACT	POODLE	12 hours	Ehrlichia	glob	4.9000000000000004
A31	4	MALE	INTACT	POODLE	12 hours	Ehrlichia	total_protein_heme	8.1999999999999993
A31	4	MALE	INTACT	POODLE	12 hours	Ehrlichia	total_protein_serum	7.7
A31	4	MALE	INTACT	POODLE	24 hours	Ehrlichia	sdma_ug_d_l	10
A31	4	MALE	INTACT	POODLE	24 hours	Ehrlichia	creatinine_mg_d_l	0.8
A31	4	MALE	INTACT	POODLE	24 hours	Ehrlichia	clusterin_ng_m_l	447
A31	4	MALE	INTACT	POODLE	24 hours	Ehrlichia	cystatin_b_ng_m_l	126
A31	4	MALE	INTACT	POODLE	24 hours	Ehrlichia	ucrea	350
A31	4	MALE	INTACT	POODLE	24 hours	Ehrlichia	rbc_cbc	5.9
A31	4	MALE	INTACT	POODLE	24 hours	Ehrlichia	hb	13.4
A31	4	MALE	INTACT	POODLE	24 hours	Ehrlichia	h_tm	40
A31	4	MALE	INTACT	POODLE	24 hours	Ehrlichia	wbc_cbc	12.31
A31	4	MALE	INTACT	POODLE	24 hours	Ehrlichia	plt	126
A31	4	MALE	INTACT	POODLE	24 hours	Ehrlichia	alb	2.5
A31	4	MALE	INTACT	POODLE	24 hours	Ehrlichia	glob	4.5999999999999996
A31	4	MALE	INTACT	POODLE	24 hours	Ehrlichia	total_protein_heme	6.8
A31	4	MALE	INTACT	POODLE	24 hours	Ehrlichia	total_protein_serum	7
A31	4	MALE	INTACT	POODLE	15 days	Ehrlichia	sdma_ug_d_l	15
A31	4	MALE	INTACT	POODLE	15 days	Ehrlichia	creatinine_mg_d_l	0.9
A31	4	MALE	INTACT	POODLE	15 days	Ehrlichia	clusterin_ng_m_l	70
A31	4	MALE	INTACT	POODLE	15 days	Ehrlichia	cystatin_b_ng_m_l	15
A31	4	MALE	INTACT	POODLE	15 days	Ehrlichia	ucrea	266
A31	4	MALE	INTACT	POODLE	15 days	Ehrlichia	rbc_cbc	6.57
A31	4	MALE	INTACT	POODLE	15 days	Ehrlichia	hb	14.8
A31	4	MALE	INTACT	POODLE	15 days	Ehrlichia	h_tm	42
A31	4	MALE	INTACT	POODLE	15 days	Ehrlichia	wbc_cbc	6.97
A31	4	MALE	INTACT	POODLE	15 days	Ehrlichia	plt	223
A31	4	MALE	INTACT	POODLE	15 days	Ehrlichia	alb	2.9
A31	4	MALE	INTACT	POODLE	15 days	Ehrlichia	glob	4.8
A31	4	MALE	INTACT	POODLE	15 days	Ehrlichia	total_protein_heme	7.4
A31	4	MALE	INTACT	POODLE	15 days	Ehrlichia	total_protein_serum	7.7
A31	4	MALE	INTACT	POODLE	30 days	Ehrlichia	sdma_ug_d_l	9
A31	4	MALE	INTACT	POODLE	30 days	Ehrlichia	creatinine_mg_d_l	1
A31	4	MALE	INTACT	POODLE	30 days	Ehrlichia	clusterin_ng_m_l	70
A31	4	MALE	INTACT	POODLE	30 days	Ehrlichia	cystatin_b_ng_m_l	15
A31	4	MALE	INTACT	POODLE	30 days	Ehrlichia	ucrea	305
A31	4	MALE	INTACT	POODLE	30 days	Ehrlichia	rbc_cbc	6.81
A31	4	MALE	INTACT	POODLE	30 days	Ehrlichia	hb	15.7
A31	4	MALE	INTACT	POODLE	30 days	Ehrlichia	h_tm	41
A31	4	MALE	INTACT	POODLE	30 days	Ehrlichia	wbc_cbc	9.68
A31	4	MALE	INTACT	POODLE	30 days	Ehrlichia	plt	180
A31	4	MALE	INTACT	POODLE	30 days	Ehrlichia	alb	3.1
A31	4	MALE	INTACT	POODLE	30 days	Ehrlichia	glob	4.4000000000000004
A31	4	MALE	INTACT	POODLE	30 days	Ehrlichia	total_protein_heme	6.6
A31	4	MALE	INTACT	POODLE	30 days	Ehrlichia	total_protein_serum	7.4
A31	4	MALE	INTACT	POODLE	45 days	Ehrlichia	sdma_ug_d_l	11
A31	4	MALE	INTACT	POODLE	45 days	Ehrlichia	creatinine_mg_d_l	1
A31	4	MALE	INTACT	POODLE	45 days	Ehrlichia	body_weight_kg	9.0
A31	4	MALE	INTACT	POODLE	45 days	Ehrlichia	clusterin_ng_m_l	70
A31	4	MALE	INTACT	POODLE	45 days	Ehrlichia	cystatin_b_ng_m_l	15
A31	4	MALE	INTACT	POODLE	45 days	Ehrlichia	ucrea	338
A31	4	MALE	INTACT	POODLE	45 days	Ehrlichia	rbc_cbc	6.48
A31	4	MALE	INTACT	POODLE	45 days	Ehrlichia	hb	14.9
A31	4	MALE	INTACT	POODLE	45 days	Ehrlichia	h_tm	46
A31	4	MALE	INTACT	POODLE	45 days	Ehrlichia	wbc_cbc	5.57
A31	4	MALE	INTACT	POODLE	45 days	Ehrlichia	plt	360
A31	4	MALE	INTACT	POODLE	45 days	Ehrlichia	alb	3.3
A31	4	MALE	INTACT	POODLE	45 days	Ehrlichia	glob	3.9
A31	4	MALE	INTACT	POODLE	45 days	Ehrlichia	total_protein_heme	7
A31	4	MALE	INTACT	POODLE	45 days	Ehrlichia	total_protein_serum	7.3
A32	1	FEMALE	INTACT	MIXED	Initial	Ehrlichia	sdma_ug_d_l	11
A32	1	FEMALE	INTACT	MIXED	Initial	Ehrlichia	creatinine_mg_d_l	0.4
A32	1	FEMALE	INTACT	MIXED	Initial	Ehrlichia	body_weight_kg	9.4
A32	1	FEMALE	INTACT	MIXED	Initial	Ehrlichia	clusterin_ng_m_l	327
A32	1	FEMALE	INTACT	MIXED	Initial	Ehrlichia	cystatin_b_ng_m_l	213
A32	1	FEMALE	INTACT	MIXED	Initial	Ehrlichia	ucrea	66
A32	1	FEMALE	INTACT	MIXED	Initial	Ehrlichia	rbc_cbc	2.54
A32	1	FEMALE	INTACT	MIXED	Initial	Ehrlichia	hb	7
A32	1	FEMALE	INTACT	MIXED	Initial	Ehrlichia	h_tm	26
A32	1	FEMALE	INTACT	MIXED	Initial	Ehrlichia	wbc_cbc	18.74
A32	1	FEMALE	INTACT	MIXED	Initial	Ehrlichia	plt	462
A32	1	FEMALE	INTACT	MIXED	Initial	Ehrlichia	alb	2.9
A32	1	FEMALE	INTACT	MIXED	Initial	Ehrlichia	glob	4.0999999999999996
A32	1	FEMALE	INTACT	MIXED	Initial	Ehrlichia	total_protein_heme	7.2
A32	1	FEMALE	INTACT	MIXED	Initial	Ehrlichia	total_protein_serum	7.1
A32	1	FEMALE	INTACT	MIXED	12 hours	Ehrlichia	sdma_ug_d_l	18
A32	1	FEMALE	INTACT	MIXED	12 hours	Ehrlichia	creatinine_mg_d_l	0.6
A32	1	FEMALE	INTACT	MIXED	12 hours	Ehrlichia	clusterin_ng_m_l	73
A32	1	FEMALE	INTACT	MIXED	12 hours	Ehrlichia	cystatin_b_ng_m_l	15
A32	1	FEMALE	INTACT	MIXED	12 hours	Ehrlichia	ucrea	45
A32	1	FEMALE	INTACT	MIXED	12 hours	Ehrlichia	rbc_cbc	3.06
A32	1	FEMALE	INTACT	MIXED	12 hours	Ehrlichia	hb	8.3
A32	1	FEMALE	INTACT	MIXED	12 hours	Ehrlichia	h_tm	29
A32	1	FEMALE	INTACT	MIXED	12 hours	Ehrlichia	wbc_cbc	13.98
A32	1	FEMALE	INTACT	MIXED	12 hours	Ehrlichia	plt	542
A32	1	FEMALE	INTACT	MIXED	12 hours	Ehrlichia	alb	3
A32	1	FEMALE	INTACT	MIXED	12 hours	Ehrlichia	glob	4.0999999999999996
A32	1	FEMALE	INTACT	MIXED	12 hours	Ehrlichia	total_protein_heme	7.2
A32	1	FEMALE	INTACT	MIXED	12 hours	Ehrlichia	total_protein_serum	7.1
A32	1	FEMALE	INTACT	MIXED	24 hours	Ehrlichia	sdma_ug_d_l	13
A32	1	FEMALE	INTACT	MIXED	24 hours	Ehrlichia	creatinine_mg_d_l	0.9
A32	1	FEMALE	INTACT	MIXED	24 hours	Ehrlichia	clusterin_ng_m_l	194
A32	1	FEMALE	INTACT	MIXED	24 hours	Ehrlichia	cystatin_b_ng_m_l	73
A32	1	FEMALE	INTACT	MIXED	24 hours	Ehrlichia	ucrea	224
A32	1	FEMALE	INTACT	MIXED	24 hours	Ehrlichia	rbc_cbc	3
A32	1	FEMALE	INTACT	MIXED	24 hours	Ehrlichia	hb	8.1
A32	1	FEMALE	INTACT	MIXED	24 hours	Ehrlichia	h_tm	31
A32	1	FEMALE	INTACT	MIXED	24 hours	Ehrlichia	wbc_cbc	23.93
A32	1	FEMALE	INTACT	MIXED	24 hours	Ehrlichia	plt	499
A32	1	FEMALE	INTACT	MIXED	24 hours	Ehrlichia	alb	3.1
A32	1	FEMALE	INTACT	MIXED	24 hours	Ehrlichia	glob	4
A32	1	FEMALE	INTACT	MIXED	24 hours	Ehrlichia	total_protein_heme	7.4
A32	1	FEMALE	INTACT	MIXED	24 hours	Ehrlichia	total_protein_serum	7
A32	1	FEMALE	INTACT	MIXED	15 days	Ehrlichia	sdma_ug_d_l	13
A32	1	FEMALE	INTACT	MIXED	15 days	Ehrlichia	creatinine_mg_d_l	0.6
A32	1	FEMALE	INTACT	MIXED	15 days	Ehrlichia	clusterin_ng_m_l	70
A32	1	FEMALE	INTACT	MIXED	15 days	Ehrlichia	cystatin_b_ng_m_l	15
A32	1	FEMALE	INTACT	MIXED	15 days	Ehrlichia	ucrea	281
A32	1	FEMALE	INTACT	MIXED	15 days	Ehrlichia	rbc_cbc	5.48
A32	1	FEMALE	INTACT	MIXED	15 days	Ehrlichia	hb	13
A32	1	FEMALE	INTACT	MIXED	15 days	Ehrlichia	h_tm	40
A32	1	FEMALE	INTACT	MIXED	15 days	Ehrlichia	wbc_cbc	8.83
A32	1	FEMALE	INTACT	MIXED	15 days	Ehrlichia	plt	278
A32	1	FEMALE	INTACT	MIXED	15 days	Ehrlichia	alb	3.6
A32	1	FEMALE	INTACT	MIXED	15 days	Ehrlichia	glob	3.2
A32	1	FEMALE	INTACT	MIXED	15 days	Ehrlichia	total_protein_heme	7
A32	1	FEMALE	INTACT	MIXED	15 days	Ehrlichia	total_protein_serum	6.8
A32	1	FEMALE	INTACT	MIXED	30 days	Ehrlichia	sdma_ug_d_l	12
A32	1	FEMALE	INTACT	MIXED	30 days	Ehrlichia	creatinine_mg_d_l	0.5
A32	1	FEMALE	INTACT	MIXED	30 days	Ehrlichia	clusterin_ng_m_l	70
A32	1	FEMALE	INTACT	MIXED	30 days	Ehrlichia	cystatin_b_ng_m_l	15
A32	1	FEMALE	INTACT	MIXED	30 days	Ehrlichia	ucrea	135
A32	1	FEMALE	INTACT	MIXED	30 days	Ehrlichia	rbc_cbc	5.88
A32	1	FEMALE	INTACT	MIXED	30 days	Ehrlichia	hb	14
A32	1	FEMALE	INTACT	MIXED	30 days	Ehrlichia	h_tm	45
A32	1	FEMALE	INTACT	MIXED	30 days	Ehrlichia	wbc_cbc	6.75
A32	1	FEMALE	INTACT	MIXED	30 days	Ehrlichia	plt	300
A32	1	FEMALE	INTACT	MIXED	30 days	Ehrlichia	alb	3.1
A32	1	FEMALE	INTACT	MIXED	30 days	Ehrlichia	glob	3
A32	1	FEMALE	INTACT	MIXED	30 days	Ehrlichia	total_protein_heme	7.6
A32	1	FEMALE	INTACT	MIXED	30 days	Ehrlichia	total_protein_serum	6.1
A32	1	FEMALE	INTACT	MIXED	45 days	Ehrlichia	sdma_ug_d_l	10
A32	1	FEMALE	INTACT	MIXED	45 days	Ehrlichia	creatinine_mg_d_l	0.6
A32	1	FEMALE	INTACT	MIXED	45 days	Ehrlichia	body_weight_kg	11
A32	1	FEMALE	INTACT	MIXED	45 days	Ehrlichia	clusterin_ng_m_l	88
A32	1	FEMALE	INTACT	MIXED	45 days	Ehrlichia	cystatin_b_ng_m_l	19
A32	1	FEMALE	INTACT	MIXED	45 days	Ehrlichia	ucrea	218
A32	1	FEMALE	INTACT	MIXED	45 days	Ehrlichia	rbc_cbc	6.61
A32	1	FEMALE	INTACT	MIXED	45 days	Ehrlichia	hb	15.1
A32	1	FEMALE	INTACT	MIXED	45 days	Ehrlichia	h_tm	46
A32	1	FEMALE	INTACT	MIXED	45 days	Ehrlichia	wbc_cbc	8.68
A32	1	FEMALE	INTACT	MIXED	45 days	Ehrlichia	plt	300
A32	1	FEMALE	INTACT	MIXED	45 days	Ehrlichia	alb	3.5
A32	1	FEMALE	INTACT	MIXED	45 days	Ehrlichia	glob	3.2
A32	1	FEMALE	INTACT	MIXED	45 days	Ehrlichia	total_protein_heme	7
A32	1	FEMALE	INTACT	MIXED	45 days	Ehrlichia	total_protein_serum	6.7
A34	2	FEMALE	INTACT	SHI-TZU	Initial	Ehrlichia	sdma_ug_d_l	13
A34	2	FEMALE	INTACT	SHI-TZU	Initial	Ehrlichia	creatinine_mg_d_l	0.8
A34	2	FEMALE	INTACT	SHI-TZU	Initial	Ehrlichia	body_weight_kg	9.2
A34	2	FEMALE	INTACT	SHI-TZU	Initial	Ehrlichia	clusterin_ng_m_l	70
A34	2	FEMALE	INTACT	SHI-TZU	Initial	Ehrlichia	cystatin_b_ng_m_l	15
A34	2	FEMALE	INTACT	SHI-TZU	Initial	Ehrlichia	ucrea	350
A34	2	FEMALE	INTACT	SHI-TZU	Initial	Ehrlichia	rbc_cbc	6.69
A34	2	FEMALE	INTACT	SHI-TZU	Initial	Ehrlichia	hb	15.3
A34	2	FEMALE	INTACT	SHI-TZU	Initial	Ehrlichia	h_tm	42
A34	2	FEMALE	INTACT	SHI-TZU	Initial	Ehrlichia	wbc_cbc	8.63
A34	2	FEMALE	INTACT	SHI-TZU	Initial	Ehrlichia	plt	185
A34	2	FEMALE	INTACT	SHI-TZU	Initial	Ehrlichia	alb	2.8
A34	2	FEMALE	INTACT	SHI-TZU	Initial	Ehrlichia	glob	3.5
A34	2	FEMALE	INTACT	SHI-TZU	Initial	Ehrlichia	total_protein_heme	6.2
A34	2	FEMALE	INTACT	SHI-TZU	Initial	Ehrlichia	total_protein_serum	6.3
A34	2	FEMALE	INTACT	SHI-TZU	12 hours	Ehrlichia	sdma_ug_d_l	13
A34	2	FEMALE	INTACT	SHI-TZU	12 hours	Ehrlichia	creatinine_mg_d_l	0.8
A34	2	FEMALE	INTACT	SHI-TZU	12 hours	Ehrlichia	clusterin_ng_m_l	70
A34	2	FEMALE	INTACT	SHI-TZU	12 hours	Ehrlichia	cystatin_b_ng_m_l	88
A34	2	FEMALE	INTACT	SHI-TZU	12 hours	Ehrlichia	ucrea	350
A34	2	FEMALE	INTACT	SHI-TZU	12 hours	Ehrlichia	rbc_cbc	6.58
A34	2	FEMALE	INTACT	SHI-TZU	12 hours	Ehrlichia	hb	15
A34	2	FEMALE	INTACT	SHI-TZU	12 hours	Ehrlichia	h_tm	44
A34	2	FEMALE	INTACT	SHI-TZU	12 hours	Ehrlichia	wbc_cbc	8.59
A34	2	FEMALE	INTACT	SHI-TZU	12 hours	Ehrlichia	plt	186
A34	2	FEMALE	INTACT	SHI-TZU	12 hours	Ehrlichia	alb	2.9
A34	2	FEMALE	INTACT	SHI-TZU	12 hours	Ehrlichia	glob	3.4
A34	2	FEMALE	INTACT	SHI-TZU	12 hours	Ehrlichia	total_protein_heme	6.4
A34	2	FEMALE	INTACT	SHI-TZU	12 hours	Ehrlichia	total_protein_serum	6.3
A34	2	FEMALE	INTACT	SHI-TZU	24 hours	Ehrlichia	sdma_ug_d_l	11
A34	2	FEMALE	INTACT	SHI-TZU	24 hours	Ehrlichia	creatinine_mg_d_l	0.6
A34	2	FEMALE	INTACT	SHI-TZU	24 hours	Ehrlichia	clusterin_ng_m_l	383
A34	2	FEMALE	INTACT	SHI-TZU	24 hours	Ehrlichia	cystatin_b_ng_m_l	106
A34	2	FEMALE	INTACT	SHI-TZU	24 hours	Ehrlichia	ucrea	286
A34	2	FEMALE	INTACT	SHI-TZU	24 hours	Ehrlichia	rbc_cbc	5.72
A34	2	FEMALE	INTACT	SHI-TZU	24 hours	Ehrlichia	hb	13.1
A34	2	FEMALE	INTACT	SHI-TZU	24 hours	Ehrlichia	h_tm	38
A34	2	FEMALE	INTACT	SHI-TZU	24 hours	Ehrlichia	wbc_cbc	6.41
A34	2	FEMALE	INTACT	SHI-TZU	24 hours	Ehrlichia	plt	66
A34	2	FEMALE	INTACT	SHI-TZU	24 hours	Ehrlichia	alb	2.5
A34	2	FEMALE	INTACT	SHI-TZU	24 hours	Ehrlichia	glob	3.5
A34	2	FEMALE	INTACT	SHI-TZU	24 hours	Ehrlichia	total_protein_heme	5.2
A34	2	FEMALE	INTACT	SHI-TZU	24 hours	Ehrlichia	total_protein_serum	6
A34	2	FEMALE	INTACT	SHI-TZU	15 days	Ehrlichia	sdma_ug_d_l	11
A34	2	FEMALE	INTACT	SHI-TZU	15 days	Ehrlichia	creatinine_mg_d_l	0.9
A34	2	FEMALE	INTACT	SHI-TZU	15 days	Ehrlichia	clusterin_ng_m_l	70
A34	2	FEMALE	INTACT	SHI-TZU	15 days	Ehrlichia	cystatin_b_ng_m_l	71
A34	2	FEMALE	INTACT	SHI-TZU	15 days	Ehrlichia	ucrea	350
A34	2	FEMALE	INTACT	SHI-TZU	15 days	Ehrlichia	rbc_cbc	6.38
A34	2	FEMALE	INTACT	SHI-TZU	15 days	Ehrlichia	hb	14.4
A34	2	FEMALE	INTACT	SHI-TZU	15 days	Ehrlichia	h_tm	43
A34	2	FEMALE	INTACT	SHI-TZU	15 days	Ehrlichia	wbc_cbc	12.75
A34	2	FEMALE	INTACT	SHI-TZU	15 days	Ehrlichia	plt	300
A34	2	FEMALE	INTACT	SHI-TZU	15 days	Ehrlichia	alb	2.7
A34	2	FEMALE	INTACT	SHI-TZU	15 days	Ehrlichia	glob	2.9
A34	2	FEMALE	INTACT	SHI-TZU	15 days	Ehrlichia	total_protein_heme	5.8
A34	2	FEMALE	INTACT	SHI-TZU	15 days	Ehrlichia	total_protein_serum	5.6
A34	2	FEMALE	INTACT	SHI-TZU	30 days	Ehrlichia	sdma_ug_d_l	11
A34	2	FEMALE	INTACT	SHI-TZU	30 days	Ehrlichia	creatinine_mg_d_l	0.8
A34	2	FEMALE	INTACT	SHI-TZU	30 days	Ehrlichia	clusterin_ng_m_l	70
A34	2	FEMALE	INTACT	SHI-TZU	30 days	Ehrlichia	cystatin_b_ng_m_l	211
A34	2	FEMALE	INTACT	SHI-TZU	30 days	Ehrlichia	ucrea	339
A34	2	FEMALE	INTACT	SHI-TZU	30 days	Ehrlichia	rbc_cbc	6.87
A34	2	FEMALE	INTACT	SHI-TZU	30 days	Ehrlichia	hb	15.4
A34	2	FEMALE	INTACT	SHI-TZU	30 days	Ehrlichia	h_tm	43
A34	2	FEMALE	INTACT	SHI-TZU	30 days	Ehrlichia	wbc_cbc	17.7
A34	2	FEMALE	INTACT	SHI-TZU	30 days	Ehrlichia	plt	300
A34	2	FEMALE	INTACT	SHI-TZU	30 days	Ehrlichia	alb	2.8
A34	2	FEMALE	INTACT	SHI-TZU	30 days	Ehrlichia	glob	3.1
A34	2	FEMALE	INTACT	SHI-TZU	30 days	Ehrlichia	total_protein_heme	6
A34	2	FEMALE	INTACT	SHI-TZU	30 days	Ehrlichia	total_protein_serum	5.9
A34	2	FEMALE	INTACT	SHI-TZU	45 days	Ehrlichia	sdma_ug_d_l	12
A34	2	FEMALE	INTACT	SHI-TZU	45 days	Ehrlichia	creatinine_mg_d_l	0.9
A34	2	FEMALE	INTACT	SHI-TZU	45 days	Ehrlichia	body_weight_kg	5.9
A34	2	FEMALE	INTACT	SHI-TZU	45 days	Ehrlichia	clusterin_ng_m_l	147
A34	2	FEMALE	INTACT	SHI-TZU	45 days	Ehrlichia	cystatin_b_ng_m_l	47
A34	2	FEMALE	INTACT	SHI-TZU	45 days	Ehrlichia	ucrea	215
A34	2	FEMALE	INTACT	SHI-TZU	45 days	Ehrlichia	rbc_cbc	7.1
A34	2	FEMALE	INTACT	SHI-TZU	45 days	Ehrlichia	hb	15.9
A34	2	FEMALE	INTACT	SHI-TZU	45 days	Ehrlichia	h_tm	45
A34	2	FEMALE	INTACT	SHI-TZU	45 days	Ehrlichia	wbc_cbc	14.1
A34	2	FEMALE	INTACT	SHI-TZU	45 days	Ehrlichia	plt	300
A34	2	FEMALE	INTACT	SHI-TZU	45 days	Ehrlichia	alb	3.3
A34	2	FEMALE	INTACT	SHI-TZU	45 days	Ehrlichia	glob	3.3
A34	2	FEMALE	INTACT	SHI-TZU	45 days	Ehrlichia	total_protein_heme	6
A34	2	FEMALE	INTACT	SHI-TZU	45 days	Ehrlichia	total_protein_serum	6.6
A41	5	MALE	INTACT	MIXED	Initial	Ehrlichia	sdma_ug_d_l	11
A41	5	MALE	INTACT	MIXED	Initial	Ehrlichia	creatinine_mg_d_l	0.6
A41	5	MALE	INTACT	MIXED	Initial	Ehrlichia	body_weight_kg	10.6
A41	5	MALE	INTACT	MIXED	Initial	Ehrlichia	clusterin_ng_m_l	257
A41	5	MALE	INTACT	MIXED	Initial	Ehrlichia	cystatin_b_ng_m_l	232
A41	5	MALE	INTACT	MIXED	Initial	Ehrlichia	ucrea	263
A41	5	MALE	INTACT	MIXED	Initial	Ehrlichia	rbc_cbc	3.57
A41	5	MALE	INTACT	MIXED	Initial	Ehrlichia	hb	8.2
A41	5	MALE	INTACT	MIXED	Initial	Ehrlichia	h_tm	22
A41	5	MALE	INTACT	MIXED	Initial	Ehrlichia	wbc_cbc	8.18
A41	5	MALE	INTACT	MIXED	Initial	Ehrlichia	plt	114
A41	5	MALE	INTACT	MIXED	Initial	Ehrlichia	alb	2.8
A41	5	MALE	INTACT	MIXED	Initial	Ehrlichia	glob	7.3
A41	5	MALE	INTACT	MIXED	Initial	Ehrlichia	total_protein_heme	10
A41	5	MALE	INTACT	MIXED	Initial	Ehrlichia	total_protein_serum	10.1
A41	5	MALE	INTACT	MIXED	12 hours	Ehrlichia	sdma_ug_d_l	13
A41	5	MALE	INTACT	MIXED	12 hours	Ehrlichia	creatinine_mg_d_l	0.5
A41	5	MALE	INTACT	MIXED	12 hours	Ehrlichia	clusterin_ng_m_l	455
A41	5	MALE	INTACT	MIXED	12 hours	Ehrlichia	cystatin_b_ng_m_l	155
A41	5	MALE	INTACT	MIXED	12 hours	Ehrlichia	ucrea	330
A41	5	MALE	INTACT	MIXED	12 hours	Ehrlichia	rbc_cbc	3.3
A41	5	MALE	INTACT	MIXED	12 hours	Ehrlichia	hb	7.8
A41	5	MALE	INTACT	MIXED	12 hours	Ehrlichia	h_tm	25
A41	5	MALE	INTACT	MIXED	12 hours	Ehrlichia	wbc_cbc	10.79
A41	5	MALE	INTACT	MIXED	12 hours	Ehrlichia	plt	136
A41	5	MALE	INTACT	MIXED	12 hours	Ehrlichia	alb	3.1
A41	5	MALE	INTACT	MIXED	12 hours	Ehrlichia	glob	7.2
A41	5	MALE	INTACT	MIXED	12 hours	Ehrlichia	total_protein_heme	10.4
A41	5	MALE	INTACT	MIXED	12 hours	Ehrlichia	total_protein_serum	10.3
A41	5	MALE	INTACT	MIXED	24 hours	Ehrlichia	sdma_ug_d_l	12
A41	5	MALE	INTACT	MIXED	24 hours	Ehrlichia	creatinine_mg_d_l	0.5
A41	5	MALE	INTACT	MIXED	24 hours	Ehrlichia	clusterin_ng_m_l	137
A41	5	MALE	INTACT	MIXED	24 hours	Ehrlichia	cystatin_b_ng_m_l	256
A41	5	MALE	INTACT	MIXED	24 hours	Ehrlichia	ucrea	324
A41	5	MALE	INTACT	MIXED	24 hours	Ehrlichia	rbc_cbc	2.94
A41	5	MALE	INTACT	MIXED	24 hours	Ehrlichia	hb	7.1
A41	5	MALE	INTACT	MIXED	24 hours	Ehrlichia	h_tm	22
A41	5	MALE	INTACT	MIXED	24 hours	Ehrlichia	wbc_cbc	8.3
A41	5	MALE	INTACT	MIXED	24 hours	Ehrlichia	plt	160
A41	5	MALE	INTACT	MIXED	24 hours	Ehrlichia	alb	3
A41	5	MALE	INTACT	MIXED	24 hours	Ehrlichia	glob	7
A41	5	MALE	INTACT	MIXED	24 hours	Ehrlichia	total_protein_heme	10
A41	5	MALE	INTACT	MIXED	24 hours	Ehrlichia	total_protein_serum	10
A41	5	MALE	INTACT	MIXED	15 days	Ehrlichia	sdma_ug_d_l	9
A41	5	MALE	INTACT	MIXED	15 days	Ehrlichia	creatinine_mg_d_l	0.6
A41	5	MALE	INTACT	MIXED	15 days	Ehrlichia	clusterin_ng_m_l	70
A41	5	MALE	INTACT	MIXED	15 days	Ehrlichia	cystatin_b_ng_m_l	83
A41	5	MALE	INTACT	MIXED	15 days	Ehrlichia	ucrea	303
A41	5	MALE	INTACT	MIXED	15 days	Ehrlichia	rbc_cbc	6.23
A41	5	MALE	INTACT	MIXED	15 days	Ehrlichia	hb	14.8
A41	5	MALE	INTACT	MIXED	15 days	Ehrlichia	h_tm	45
A41	5	MALE	INTACT	MIXED	15 days	Ehrlichia	wbc_cbc	6.44
A41	5	MALE	INTACT	MIXED	15 days	Ehrlichia	plt	260
A41	5	MALE	INTACT	MIXED	15 days	Ehrlichia	alb	2.7
A41	5	MALE	INTACT	MIXED	15 days	Ehrlichia	glob	6.9
A41	5	MALE	INTACT	MIXED	15 days	Ehrlichia	total_protein_heme	9
A41	5	MALE	INTACT	MIXED	15 days	Ehrlichia	total_protein_serum	9.5
A41	5	MALE	INTACT	MIXED	30 days	Ehrlichia	sdma_ug_d_l	10
A41	5	MALE	INTACT	MIXED	30 days	Ehrlichia	creatinine_mg_d_l	0.7
A41	5	MALE	INTACT	MIXED	30 days	Ehrlichia	clusterin_ng_m_l	70
A41	5	MALE	INTACT	MIXED	30 days	Ehrlichia	cystatin_b_ng_m_l	15
A41	5	MALE	INTACT	MIXED	30 days	Ehrlichia	ucrea	109
A41	5	MALE	INTACT	MIXED	30 days	Ehrlichia	rbc_cbc	7.31
A41	5	MALE	INTACT	MIXED	30 days	Ehrlichia	hb	16
A41	5	MALE	INTACT	MIXED	30 days	Ehrlichia	h_tm	50
A41	5	MALE	INTACT	MIXED	30 days	Ehrlichia	wbc_cbc	5.1
A41	5	MALE	INTACT	MIXED	30 days	Ehrlichia	plt	200
A41	5	MALE	INTACT	MIXED	30 days	Ehrlichia	alb	3.1
A41	5	MALE	INTACT	MIXED	30 days	Ehrlichia	glob	6.1
A41	5	MALE	INTACT	MIXED	30 days	Ehrlichia	total_protein_heme	10.199999999999999
A41	5	MALE	INTACT	MIXED	30 days	Ehrlichia	total_protein_serum	9.1999999999999993
A41	5	MALE	INTACT	MIXED	45 days	Ehrlichia	sdma_ug_d_l	14
A41	5	MALE	INTACT	MIXED	45 days	Ehrlichia	creatinine_mg_d_l	0.7
A41	5	MALE	INTACT	MIXED	45 days	Ehrlichia	body_weight_kg	9.7
A41	5	MALE	INTACT	MIXED	45 days	Ehrlichia	clusterin_ng_m_l	70
A41	5	MALE	INTACT	MIXED	45 days	Ehrlichia	cystatin_b_ng_m_l	23
A41	5	MALE	INTACT	MIXED	45 days	Ehrlichia	ucrea	242
A41	5	MALE	INTACT	MIXED	45 days	Ehrlichia	rbc_cbc	6.93
A41	5	MALE	INTACT	MIXED	45 days	Ehrlichia	hb	14.4
A41	5	MALE	INTACT	MIXED	45 days	Ehrlichia	h_tm	45
A41	5	MALE	INTACT	MIXED	45 days	Ehrlichia	wbc_cbc	8.63
A41	5	MALE	INTACT	MIXED	45 days	Ehrlichia	plt	260
A41	5	MALE	INTACT	MIXED	45 days	Ehrlichia	alb	3
A41	5	MALE	INTACT	MIXED	45 days	Ehrlichia	glob	5.4
A41	5	MALE	INTACT	MIXED	45 days	Ehrlichia	total_protein_heme	8.1999999999999993
A41	5	MALE	INTACT	MIXED	45 days	Ehrlichia	total_protein_serum	8.4
A2	1	FEMALE	INTACT	SHI-TZU	Initial	Control	sdma_ug_d_l	10
A2	1	FEMALE	INTACT	SHI-TZU	Initial	Control	creatinine_mg_d_l	0.7
A2	1	FEMALE	INTACT	SHI-TZU	Initial	Control	body_weight_kg	4.1
A2	1	FEMALE	INTACT	SHI-TZU	Initial	Control	clusterin_ng_m_l	70
A2	1	FEMALE	INTACT	SHI-TZU	Initial	Control	cystatin_b_ng_m_l	1650
A2	1	FEMALE	INTACT	SHI-TZU	Initial	Control	ucrea	321
A2	1	FEMALE	INTACT	SHI-TZU	Initial	Control	rbc_cbc	6.4
A2	1	FEMALE	INTACT	SHI-TZU	Initial	Control	hb	14.6
A2	1	FEMALE	INTACT	SHI-TZU	Initial	Control	h_tm	48
A2	1	FEMALE	INTACT	SHI-TZU	Initial	Control	wbc_cbc	10.51
A2	1	FEMALE	INTACT	SHI-TZU	Initial	Control	plt	396
A2	1	FEMALE	INTACT	SHI-TZU	Initial	Control	alb	2.8
A2	1	FEMALE	INTACT	SHI-TZU	Initial	Control	glob	3.2
A2	1	FEMALE	INTACT	SHI-TZU	Initial	Control	total_protein_heme	7.0
A2	1	FEMALE	INTACT	SHI-TZU	Initial	Control	total_protein_serum	6
A2	1	FEMALE	INTACT	SHI-TZU	45 days	Control	sdma_ug_d_l	8
A2	1	FEMALE	INTACT	SHI-TZU	45 days	Control	creatinine_mg_d_l	0.7
A2	1	FEMALE	INTACT	SHI-TZU	45 days	Control	body_weight_kg	4.2
A2	1	FEMALE	INTACT	SHI-TZU	45 days	Control	clusterin_ng_m_l	70
A2	1	FEMALE	INTACT	SHI-TZU	45 days	Control	cystatin_b_ng_m_l	2500
A2	1	FEMALE	INTACT	SHI-TZU	45 days	Control	ucrea	350
A2	1	FEMALE	INTACT	SHI-TZU	45 days	Control	rbc_cbc	7.83
A2	1	FEMALE	INTACT	SHI-TZU	45 days	Control	hb	17.8
A2	1	FEMALE	INTACT	SHI-TZU	45 days	Control	h_tm	51
A2	1	FEMALE	INTACT	SHI-TZU	45 days	Control	wbc_cbc	11.3
A2	1	FEMALE	INTACT	SHI-TZU	45 days	Control	plt	293
A2	1	FEMALE	INTACT	SHI-TZU	45 days	Control	alb	2.3
A2	1	FEMALE	INTACT	SHI-TZU	45 days	Control	glob	2.9
A2	1	FEMALE	INTACT	SHI-TZU	45 days	Control	total_protein_heme	7
A2	1	FEMALE	INTACT	SHI-TZU	45 days	Control	total_protein_serum	5.2
A3	4	MALE	INTACT	FLAT COATED RETRIEVER	Initial	Control	sdma_ug_d_l	12
A3	4	MALE	INTACT	FLAT COATED RETRIEVER	Initial	Control	creatinine_mg_d_l	1.1
A3	4	MALE	INTACT	FLAT COATED RETRIEVER	Initial	Control	body_weight_kg	27.5
A3	4	MALE	INTACT	FLAT COATED RETRIEVER	Initial	Control	clusterin_ng_m_l	70
A3	4	MALE	INTACT	FLAT COATED RETRIEVER	Initial	Control	cystatin_b_ng_m_l	54
A3	4	MALE	INTACT	FLAT COATED RETRIEVER	Initial	Control	ucrea	350
A3	4	MALE	INTACT	FLAT COATED RETRIEVER	Initial	Control	rbc_cbc	6.93
A3	4	MALE	INTACT	FLAT COATED RETRIEVER	Initial	Control	hb	16.899999999999999
A3	4	MALE	INTACT	FLAT COATED RETRIEVER	Initial	Control	h_tm	50
A3	4	MALE	INTACT	FLAT COATED RETRIEVER	Initial	Control	wbc_cbc	8.6999999999999993
A3	4	MALE	INTACT	FLAT COATED RETRIEVER	Initial	Control	plt	0
A3	4	MALE	INTACT	FLAT COATED RETRIEVER	Initial	Control	alb	3.4
A3	4	MALE	INTACT	FLAT COATED RETRIEVER	Initial	Control	glob	2.8
A3	4	MALE	INTACT	FLAT COATED RETRIEVER	Initial	Control	total_protein_heme	7
A3	4	MALE	INTACT	FLAT COATED RETRIEVER	Initial	Control	total_protein_serum	6.2
A3	4	MALE	INTACT	FLAT COATED RETRIEVER	45 days	Control	sdma_ug_d_l	11
A3	4	MALE	INTACT	FLAT COATED RETRIEVER	45 days	Control	creatinine_mg_d_l	1.1
A3	4	MALE	INTACT	FLAT COATED RETRIEVER	45 days	Control	body_weight_kg	27.4
A3	4	MALE	INTACT	FLAT COATED RETRIEVER	45 days	Control	clusterin_ng_m_l	80
A3	4	MALE	INTACT	FLAT COATED RETRIEVER	45 days	Control	cystatin_b_ng_m_l	23
A3	4	MALE	INTACT	FLAT COATED RETRIEVER	45 days	Control	ucrea	350
A3	4	MALE	INTACT	FLAT COATED RETRIEVER	45 days	Control	rbc_cbc	7.9
A3	4	MALE	INTACT	FLAT COATED RETRIEVER	45 days	Control	hb	18.2
A3	4	MALE	INTACT	FLAT COATED RETRIEVER	45 days	Control	h_tm	51
A3	4	MALE	INTACT	FLAT COATED RETRIEVER	45 days	Control	wbc_cbc	6
A3	4	MALE	INTACT	FLAT COATED RETRIEVER	45 days	Control	plt	207
A3	4	MALE	INTACT	FLAT COATED RETRIEVER	45 days	Control	alb	3.2
A3	4	MALE	INTACT	FLAT COATED RETRIEVER	45 days	Control	glob	3
A3	4	MALE	INTACT	FLAT COATED RETRIEVER	45 days	Control	total_protein_heme	6.2
A3	4	MALE	INTACT	FLAT COATED RETRIEVER	45 days	Control	total_protein_serum	6.2
A4	3	MALE	INTACT	SHI-TZU	Initial	Control	sdma_ug_d_l	9
A4	3	MALE	INTACT	SHI-TZU	Initial	Control	creatinine_mg_d_l	0.6
A4	3	MALE	INTACT	SHI-TZU	Initial	Control	body_weight_kg	7.3
A4	3	MALE	INTACT	SHI-TZU	Initial	Control	clusterin_ng_m_l	85
A4	3	MALE	INTACT	SHI-TZU	Initial	Control	cystatin_b_ng_m_l	19
A4	3	MALE	INTACT	SHI-TZU	Initial	Control	ucrea	263
A4	3	MALE	INTACT	SHI-TZU	Initial	Control	rbc_cbc	7.15
A4	3	MALE	INTACT	SHI-TZU	Initial	Control	hb	16.600000000000001
A4	3	MALE	INTACT	SHI-TZU	Initial	Control	h_tm	46
A4	3	MALE	INTACT	SHI-TZU	Initial	Control	wbc_cbc	10.75
A4	3	MALE	INTACT	SHI-TZU	Initial	Control	plt	346
A4	3	MALE	INTACT	SHI-TZU	Initial	Control	alb	3.1
A4	3	MALE	INTACT	SHI-TZU	Initial	Control	glob	3.3
A4	3	MALE	INTACT	SHI-TZU	Initial	Control	total_protein_heme	8.0
A4	3	MALE	INTACT	SHI-TZU	Initial	Control	total_protein_serum	6.4
A4	3	MALE	INTACT	SHI-TZU	45 days	Control	sdma_ug_d_l	8
A4	3	MALE	INTACT	SHI-TZU	45 days	Control	creatinine_mg_d_l	0.6
A4	3	MALE	INTACT	SHI-TZU	45 days	Control	body_weight_kg	7.3
A4	3	MALE	INTACT	SHI-TZU	45 days	Control	clusterin_ng_m_l	77
A4	3	MALE	INTACT	SHI-TZU	45 days	Control	cystatin_b_ng_m_l	20
A4	3	MALE	INTACT	SHI-TZU	45 days	Control	ucrea	245
A4	3	MALE	INTACT	SHI-TZU	45 days	Control	rbc_cbc	7.09
A4	3	MALE	INTACT	SHI-TZU	45 days	Control	hb	16.3
A4	3	MALE	INTACT	SHI-TZU	45 days	Control	h_tm	47
A4	3	MALE	INTACT	SHI-TZU	45 days	Control	wbc_cbc	13.15
A4	3	MALE	INTACT	SHI-TZU	45 days	Control	plt	446
A4	3	MALE	INTACT	SHI-TZU	45 days	Control	alb	3.1
A4	3	MALE	INTACT	SHI-TZU	45 days	Control	glob	3.3
A4	3	MALE	INTACT	SHI-TZU	45 days	Control	total_protein_heme	6.6
A4	3	MALE	INTACT	SHI-TZU	45 days	Control	total_protein_serum	6.4
A5	1	FEMALE	INTACT	BORDER COLLIE	Initial	Control	sdma_ug_d_l	12
A5	1	FEMALE	INTACT	BORDER COLLIE	Initial	Control	creatinine_mg_d_l	1.1
A5	1	FEMALE	INTACT	BORDER COLLIE	Initial	Control	body_weight_kg	14.3
A5	1	FEMALE	INTACT	BORDER COLLIE	Initial	Control	clusterin_ng_m_l	81
A5	1	FEMALE	INTACT	BORDER COLLIE	Initial	Control	cystatin_b_ng_m_l	165
A5	1	FEMALE	INTACT	BORDER COLLIE	Initial	Control	ucrea	350
A5	1	FEMALE	INTACT	BORDER COLLIE	Initial	Control	rbc_cbc	6.91
A5	1	FEMALE	INTACT	BORDER COLLIE	Initial	Control	hb	16.5
A5	1	FEMALE	INTACT	BORDER COLLIE	Initial	Control	h_tm	47
A5	1	FEMALE	INTACT	BORDER COLLIE	Initial	Control	wbc_cbc	9.6
A5	1	FEMALE	INTACT	BORDER COLLIE	Initial	Control	plt	437
A5	1	FEMALE	INTACT	BORDER COLLIE	Initial	Control	alb	2.6
A5	1	FEMALE	INTACT	BORDER COLLIE	Initial	Control	glob	2.6
A5	1	FEMALE	INTACT	BORDER COLLIE	Initial	Control	total_protein_heme	6
A5	1	FEMALE	INTACT	BORDER COLLIE	Initial	Control	total_protein_serum	5.2
A5	1	FEMALE	INTACT	BORDER COLLIE	45 days	Control	sdma_ug_d_l	12
A5	1	FEMALE	INTACT	BORDER COLLIE	45 days	Control	creatinine_mg_d_l	1
A5	1	FEMALE	INTACT	BORDER COLLIE	45 days	Control	body_weight_kg	13.6
A5	1	FEMALE	INTACT	BORDER COLLIE	45 days	Control	clusterin_ng_m_l	70
A5	1	FEMALE	INTACT	BORDER COLLIE	45 days	Control	cystatin_b_ng_m_l	64
A5	1	FEMALE	INTACT	BORDER COLLIE	45 days	Control	ucrea	311
A5	1	FEMALE	INTACT	BORDER COLLIE	45 days	Control	rbc_cbc	7.89
A5	1	FEMALE	INTACT	BORDER COLLIE	45 days	Control	hb	18.100000000000001
A5	1	FEMALE	INTACT	BORDER COLLIE	45 days	Control	h_tm	52
A5	1	FEMALE	INTACT	BORDER COLLIE	45 days	Control	wbc_cbc	7.8
A5	1	FEMALE	INTACT	BORDER COLLIE	45 days	Control	plt	317
A5	1	FEMALE	INTACT	BORDER COLLIE	45 days	Control	alb	3
A5	1	FEMALE	INTACT	BORDER COLLIE	45 days	Control	glob	2.9
A5	1	FEMALE	INTACT	BORDER COLLIE	45 days	Control	total_protein_heme	6.2
A5	1	FEMALE	INTACT	BORDER COLLIE	45 days	Control	total_protein_serum	5.9
A6	3	MALE	INTACT	AMERICAN BULLY	Initial	Control	sdma_ug_d_l	14
A6	3	MALE	INTACT	AMERICAN BULLY	Initial	Control	creatinine_mg_d_l	1.5
A6	3	MALE	INTACT	AMERICAN BULLY	Initial	Control	body_weight_kg	33
A6	3	MALE	INTACT	AMERICAN BULLY	Initial	Control	clusterin_ng_m_l	101
A6	3	MALE	INTACT	AMERICAN BULLY	Initial	Control	cystatin_b_ng_m_l	58
A6	3	MALE	INTACT	AMERICAN BULLY	Initial	Control	ucrea	350
A6	3	MALE	INTACT	AMERICAN BULLY	Initial	Control	rbc_cbc	8.61
A6	3	MALE	INTACT	AMERICAN BULLY	Initial	Control	hb	19.399999999999999
A6	3	MALE	INTACT	AMERICAN BULLY	Initial	Control	h_tm	58
A6	3	MALE	INTACT	AMERICAN BULLY	Initial	Control	wbc_cbc	9.92
A6	3	MALE	INTACT	AMERICAN BULLY	Initial	Control	plt	316
A6	3	MALE	INTACT	AMERICAN BULLY	Initial	Control	alb	3.3
A6	3	MALE	INTACT	AMERICAN BULLY	Initial	Control	glob	3.8
A6	3	MALE	INTACT	AMERICAN BULLY	Initial	Control	total_protein_heme	8.2
A6	3	MALE	INTACT	AMERICAN BULLY	Initial	Control	total_protein_serum	7.1
A6	3	MALE	INTACT	AMERICAN BULLY	45 days	Control	sdma_ug_d_l	14
A6	3	MALE	INTACT	AMERICAN BULLY	45 days	Control	creatinine_mg_d_l	1.3
A6	3	MALE	INTACT	AMERICAN BULLY	45 days	Control	body_weight_kg	33.9
A6	3	MALE	INTACT	AMERICAN BULLY	45 days	Control	clusterin_ng_m_l	86
A6	3	MALE	INTACT	AMERICAN BULLY	45 days	Control	cystatin_b_ng_m_l	15
A6	3	MALE	INTACT	AMERICAN BULLY	45 days	Control	ucrea	350
A6	3	MALE	INTACT	AMERICAN BULLY	45 days	Control	rbc_cbc	7.95
A6	3	MALE	INTACT	AMERICAN BULLY	45 days	Control	hb	18.399999999999999
A6	3	MALE	INTACT	AMERICAN BULLY	45 days	Control	h_tm	54
A6	3	MALE	INTACT	AMERICAN BULLY	45 days	Control	wbc_cbc	9.6199999999999992
A6	3	MALE	INTACT	AMERICAN BULLY	45 days	Control	plt	298
A6	3	MALE	INTACT	AMERICAN BULLY	45 days	Control	alb	3.2
A6	3	MALE	INTACT	AMERICAN BULLY	45 days	Control	glob	3.8
A6	3	MALE	INTACT	AMERICAN BULLY	45 days	Control	total_protein_heme	7.0
A6	3	MALE	INTACT	AMERICAN BULLY	45 days	Control	total_protein_serum	7
A7	3	FEMALE	FIXED	POODLE	Initial	Control	sdma_ug_d_l	10
A7	3	FEMALE	FIXED	POODLE	Initial	Control	creatinine_mg_d_l	0.8
A7	3	FEMALE	FIXED	POODLE	Initial	Control	body_weight_kg	4.3
A7	3	FEMALE	FIXED	POODLE	Initial	Control	clusterin_ng_m_l	104
A7	3	FEMALE	FIXED	POODLE	Initial	Control	cystatin_b_ng_m_l	15
A7	3	FEMALE	FIXED	POODLE	Initial	Control	ucrea	81
A7	3	FEMALE	FIXED	POODLE	Initial	Control	rbc_cbc	7.88
A7	3	FEMALE	FIXED	POODLE	Initial	Control	hb	18.5
A7	3	FEMALE	FIXED	POODLE	Initial	Control	h_tm	53
A7	3	FEMALE	FIXED	POODLE	Initial	Control	wbc_cbc	7.94
A7	3	FEMALE	FIXED	POODLE	Initial	Control	plt	294
A7	3	FEMALE	FIXED	POODLE	Initial	Control	alb	3.7
A7	3	FEMALE	FIXED	POODLE	Initial	Control	glob	3.3
A7	3	FEMALE	FIXED	POODLE	Initial	Control	total_protein_heme	7.2
A7	3	FEMALE	FIXED	POODLE	Initial	Control	total_protein_serum	7
A7	3	FEMALE	FIXED	POODLE	45 days	Control	sdma_ug_d_l	10
A7	3	FEMALE	FIXED	POODLE	45 days	Control	creatinine_mg_d_l	0.8
A7	3	FEMALE	FIXED	POODLE	45 days	Control	body_weight_kg	4.3
A7	3	FEMALE	FIXED	POODLE	45 days	Control	clusterin_ng_m_l	89
A7	3	FEMALE	FIXED	POODLE	45 days	Control	cystatin_b_ng_m_l	15
A7	3	FEMALE	FIXED	POODLE	45 days	Control	ucrea	176
A7	3	FEMALE	FIXED	POODLE	45 days	Control	rbc_cbc	8.3000000000000007
A7	3	FEMALE	FIXED	POODLE	45 days	Control	hb	19.600000000000001
A7	3	FEMALE	FIXED	POODLE	45 days	Control	h_tm	57
A7	3	FEMALE	FIXED	POODLE	45 days	Control	wbc_cbc	7.05
A7	3	FEMALE	FIXED	POODLE	45 days	Control	plt	286
A7	3	FEMALE	FIXED	POODLE	45 days	Control	alb	3.4
A7	3	FEMALE	FIXED	POODLE	45 days	Control	glob	3.1
A7	3	FEMALE	FIXED	POODLE	45 days	Control	total_protein_heme	6.2
A7	3	FEMALE	FIXED	POODLE	45 days	Control	total_protein_serum	6.5
A8	4	FEMALE	INTACT	FLAT COATED RETRIEVER	Initial	Control	sdma_ug_d_l	8
A8	4	FEMALE	INTACT	FLAT COATED RETRIEVER	Initial	Control	creatinine_mg_d_l	1.4
A8	4	FEMALE	INTACT	FLAT COATED RETRIEVER	Initial	Control	body_weight_kg	24.2
A8	4	FEMALE	INTACT	FLAT COATED RETRIEVER	Initial	Control	clusterin_ng_m_l	84
A8	4	FEMALE	INTACT	FLAT COATED RETRIEVER	Initial	Control	cystatin_b_ng_m_l	33
A8	4	FEMALE	INTACT	FLAT COATED RETRIEVER	Initial	Control	ucrea	281
A8	4	FEMALE	INTACT	FLAT COATED RETRIEVER	Initial	Control	rbc_cbc	6.95
A8	4	FEMALE	INTACT	FLAT COATED RETRIEVER	Initial	Control	hb	16.2
A8	4	FEMALE	INTACT	FLAT COATED RETRIEVER	Initial	Control	h_tm	45
A8	4	FEMALE	INTACT	FLAT COATED RETRIEVER	Initial	Control	wbc_cbc	6.53
A8	4	FEMALE	INTACT	FLAT COATED RETRIEVER	Initial	Control	plt	273
A8	4	FEMALE	INTACT	FLAT COATED RETRIEVER	Initial	Control	alb	3.2
A8	4	FEMALE	INTACT	FLAT COATED RETRIEVER	Initial	Control	glob	3.1
A8	4	FEMALE	INTACT	FLAT COATED RETRIEVER	Initial	Control	total_protein_heme	7.2
A8	4	FEMALE	INTACT	FLAT COATED RETRIEVER	Initial	Control	total_protein_serum	6.3
A8	4	FEMALE	INTACT	FLAT COATED RETRIEVER	45 days	Control	sdma_ug_d_l	5
A8	4	FEMALE	INTACT	FLAT COATED RETRIEVER	45 days	Control	creatinine_mg_d_l	1.2
A8	4	FEMALE	INTACT	FLAT COATED RETRIEVER	45 days	Control	body_weight_kg	23.9
A8	4	FEMALE	INTACT	FLAT COATED RETRIEVER	45 days	Control	clusterin_ng_m_l	70
A8	4	FEMALE	INTACT	FLAT COATED RETRIEVER	45 days	Control	cystatin_b_ng_m_l	31
A8	4	FEMALE	INTACT	FLAT COATED RETRIEVER	45 days	Control	ucrea	311
A8	4	FEMALE	INTACT	FLAT COATED RETRIEVER	45 days	Control	rbc_cbc	7.34
A8	4	FEMALE	INTACT	FLAT COATED RETRIEVER	45 days	Control	hb	17.100000000000001
A8	4	FEMALE	INTACT	FLAT COATED RETRIEVER	45 days	Control	h_tm	45
A8	4	FEMALE	INTACT	FLAT COATED RETRIEVER	45 days	Control	wbc_cbc	7.95
A8	4	FEMALE	INTACT	FLAT COATED RETRIEVER	45 days	Control	plt	352
A8	4	FEMALE	INTACT	FLAT COATED RETRIEVER	45 days	Control	alb	3.2
A8	4	FEMALE	INTACT	FLAT COATED RETRIEVER	45 days	Control	glob	3.1
A8	4	FEMALE	INTACT	FLAT COATED RETRIEVER	45 days	Control	total_protein_heme	6.4
A8	4	FEMALE	INTACT	FLAT COATED RETRIEVER	45 days	Control	total_protein_serum	6.3
A9	1	FEMALE	FIXED	MIXED	Initial	Control	sdma_ug_d_l	14
A9	1	FEMALE	FIXED	MIXED	Initial	Control	creatinine_mg_d_l	1.1
A9	1	FEMALE	FIXED	MIXED	Initial	Control	body_weight_kg	23.9
A9	1	FEMALE	FIXED	MIXED	Initial	Control	clusterin_ng_m_l	70
A9	1	FEMALE	FIXED	MIXED	Initial	Control	cystatin_b_ng_m_l	15
A9	1	FEMALE	FIXED	MIXED	Initial	Control	ucrea	107
A9	1	FEMALE	FIXED	MIXED	Initial	Control	rbc_cbc	7.52
A9	1	FEMALE	FIXED	MIXED	Initial	Control	hb	18.3
A9	1	FEMALE	FIXED	MIXED	Initial	Control	h_tm	50
A9	1	FEMALE	FIXED	MIXED	Initial	Control	wbc_cbc	7.96
A9	1	FEMALE	FIXED	MIXED	Initial	Control	plt	196
A9	1	FEMALE	FIXED	MIXED	Initial	Control	alb	3.2
A9	1	FEMALE	FIXED	MIXED	Initial	Control	glob	3.2
A9	1	FEMALE	FIXED	MIXED	Initial	Control	total_protein_heme	6.6
A9	1	FEMALE	FIXED	MIXED	Initial	Control	total_protein_serum	6.4
A9	1	FEMALE	FIXED	MIXED	45 days	Control	sdma_ug_d_l	12
A9	1	FEMALE	FIXED	MIXED	45 days	Control	creatinine_mg_d_l	1.2
A9	1	FEMALE	FIXED	MIXED	45 days	Control	body_weight_kg	24
A9	1	FEMALE	FIXED	MIXED	45 days	Control	clusterin_ng_m_l	70
A9	1	FEMALE	FIXED	MIXED	45 days	Control	cystatin_b_ng_m_l	15
A9	1	FEMALE	FIXED	MIXED	45 days	Control	ucrea	322
A9	1	FEMALE	FIXED	MIXED	45 days	Control	rbc_cbc	7.53
A9	1	FEMALE	FIXED	MIXED	45 days	Control	hb	18.600000000000001
A9	1	FEMALE	FIXED	MIXED	45 days	Control	h_tm	52
A9	1	FEMALE	FIXED	MIXED	45 days	Control	wbc_cbc	11.19
A9	1	FEMALE	FIXED	MIXED	45 days	Control	plt	249
A9	1	FEMALE	FIXED	MIXED	45 days	Control	alb	2.9
A9	1	FEMALE	FIXED	MIXED	45 days	Control	glob	3.2
A9	1	FEMALE	FIXED	MIXED	45 days	Control	total_protein_heme	6.8
A9	1	FEMALE	FIXED	MIXED	45 days	Control	total_protein_serum	6.1
A10	3	FEMALE	FIXED	MIXED	Initial	Control	sdma_ug_d_l	13
A10	3	FEMALE	FIXED	MIXED	Initial	Control	creatinine_mg_d_l	0.9
A10	3	FEMALE	FIXED	MIXED	Initial	Control	body_weight_kg	6.3
A10	3	FEMALE	FIXED	MIXED	Initial	Control	clusterin_ng_m_l	73
A10	3	FEMALE	FIXED	MIXED	Initial	Control	cystatin_b_ng_m_l	57
A10	3	FEMALE	FIXED	MIXED	Initial	Control	ucrea	350
A10	3	FEMALE	FIXED	MIXED	Initial	Control	rbc_cbc	7.66
A10	3	FEMALE	FIXED	MIXED	Initial	Control	hb	18
A10	3	FEMALE	FIXED	MIXED	Initial	Control	h_tm	48
A10	3	FEMALE	FIXED	MIXED	Initial	Control	wbc_cbc	5.47
A10	3	FEMALE	FIXED	MIXED	Initial	Control	plt	273
A10	3	FEMALE	FIXED	MIXED	Initial	Control	alb	3.1
A10	3	FEMALE	FIXED	MIXED	Initial	Control	glob	3
A10	3	FEMALE	FIXED	MIXED	Initial	Control	total_protein_heme	9.2
A10	3	FEMALE	FIXED	MIXED	Initial	Control	total_protein_serum	6.1
A10	3	FEMALE	FIXED	MIXED	45 days	Control	sdma_ug_d_l	14
A10	3	FEMALE	FIXED	MIXED	45 days	Control	creatinine_mg_d_l	0.9
A10	3	FEMALE	FIXED	MIXED	45 days	Control	body_weight_kg	6.3
A10	3	FEMALE	FIXED	MIXED	45 days	Control	clusterin_ng_m_l	77
A10	3	FEMALE	FIXED	MIXED	45 days	Control	cystatin_b_ng_m_l	34
A10	3	FEMALE	FIXED	MIXED	45 days	Control	ucrea	350
A10	3	FEMALE	FIXED	MIXED	45 days	Control	rbc_cbc	7.51
A10	3	FEMALE	FIXED	MIXED	45 days	Control	hb	18.3
A10	3	FEMALE	FIXED	MIXED	45 days	Control	h_tm	52
A10	3	FEMALE	FIXED	MIXED	45 days	Control	wbc_cbc	4.92
A10	3	FEMALE	FIXED	MIXED	45 days	Control	plt	204
A10	3	FEMALE	FIXED	MIXED	45 days	Control	alb	3
A10	3	FEMALE	FIXED	MIXED	45 days	Control	glob	3.2
A10	3	FEMALE	FIXED	MIXED	45 days	Control	total_protein_heme	6.2
A10	3	FEMALE	FIXED	MIXED	45 days	Control	total_protein_serum	6.2
A13	1	MALE	INTACT	GREAT DANE	Initial	Control	sdma_ug_d_l	8
A13	1	MALE	INTACT	GREAT DANE	Initial	Control	creatinine_mg_d_l	0.7
A13	1	MALE	INTACT	GREAT DANE	Initial	Control	body_weight_kg	53
A13	1	MALE	INTACT	GREAT DANE	Initial	Control	clusterin_ng_m_l	239
A13	1	MALE	INTACT	GREAT DANE	Initial	Control	cystatin_b_ng_m_l	77
A13	1	MALE	INTACT	GREAT DANE	Initial	Control	ucrea	330
A13	1	MALE	INTACT	GREAT DANE	Initial	Control	rbc_cbc	6.62
A13	1	MALE	INTACT	GREAT DANE	Initial	Control	hb	15.1
A13	1	MALE	INTACT	GREAT DANE	Initial	Control	h_tm	45
A13	1	MALE	INTACT	GREAT DANE	Initial	Control	wbc_cbc	17.27
A13	1	MALE	INTACT	GREAT DANE	Initial	Control	plt	232
A13	1	MALE	INTACT	GREAT DANE	Initial	Control	alb	3
A13	1	MALE	INTACT	GREAT DANE	Initial	Control	glob	3.4
A13	1	MALE	INTACT	GREAT DANE	Initial	Control	total_protein_heme	6.0
A13	1	MALE	INTACT	GREAT DANE	Initial	Control	total_protein_serum	6.4
A13	1	MALE	INTACT	GREAT DANE	45 days	Control	sdma_ug_d_l	10
A13	1	MALE	INTACT	GREAT DANE	45 days	Control	creatinine_mg_d_l	0.8
A13	1	MALE	INTACT	GREAT DANE	45 days	Control	body_weight_kg	53
A13	1	MALE	INTACT	GREAT DANE	45 days	Control	clusterin_ng_m_l	132
A13	1	MALE	INTACT	GREAT DANE	45 days	Control	cystatin_b_ng_m_l	18
A13	1	MALE	INTACT	GREAT DANE	45 days	Control	ucrea	340
A13	1	MALE	INTACT	GREAT DANE	45 days	Control	rbc_cbc	6.73
A13	1	MALE	INTACT	GREAT DANE	45 days	Control	hb	16.2
A13	1	MALE	INTACT	GREAT DANE	45 days	Control	h_tm	51
A13	1	MALE	INTACT	GREAT DANE	45 days	Control	wbc_cbc	14.74
A13	1	MALE	INTACT	GREAT DANE	45 days	Control	plt	218
A13	1	MALE	INTACT	GREAT DANE	45 days	Control	alb	3
A13	1	MALE	INTACT	GREAT DANE	45 days	Control	glob	3.8
A13	1	MALE	INTACT	GREAT DANE	45 days	Control	total_protein_heme	6.4
A13	1	MALE	INTACT	GREAT DANE	45 days	Control	total_protein_serum	6.9
A16	2	MALE	INTACT	FRENCH BULLDOG	Initial	Control	sdma_ug_d_l	13
A16	2	MALE	INTACT	FRENCH BULLDOG	Initial	Control	creatinine_mg_d_l	1
A16	2	MALE	INTACT	FRENCH BULLDOG	Initial	Control	body_weight_kg	14
A16	2	MALE	INTACT	FRENCH BULLDOG	Initial	Control	clusterin_ng_m_l	70
A16	2	MALE	INTACT	FRENCH BULLDOG	Initial	Control	cystatin_b_ng_m_l	15
A16	2	MALE	INTACT	FRENCH BULLDOG	Initial	Control	ucrea	313
A16	2	MALE	INTACT	FRENCH BULLDOG	Initial	Control	rbc_cbc	8.02
A16	2	MALE	INTACT	FRENCH BULLDOG	Initial	Control	hb	19.100000000000001
A16	2	MALE	INTACT	FRENCH BULLDOG	Initial	Control	h_tm	55
A16	2	MALE	INTACT	FRENCH BULLDOG	Initial	Control	wbc_cbc	11.18
A16	2	MALE	INTACT	FRENCH BULLDOG	Initial	Control	plt	271
A16	2	MALE	INTACT	FRENCH BULLDOG	Initial	Control	alb	3.1
A16	2	MALE	INTACT	FRENCH BULLDOG	Initial	Control	glob	3.4
A16	2	MALE	INTACT	FRENCH BULLDOG	Initial	Control	total_protein_heme	6.6
A16	2	MALE	INTACT	FRENCH BULLDOG	Initial	Control	total_protein_serum	6.5
A16	2	MALE	INTACT	FRENCH BULLDOG	45 days	Control	sdma_ug_d_l	12
A16	2	MALE	INTACT	FRENCH BULLDOG	45 days	Control	creatinine_mg_d_l	1.1
A16	2	MALE	INTACT	FRENCH BULLDOG	45 days	Control	body_weight_kg	14
A16	2	MALE	INTACT	FRENCH BULLDOG	45 days	Control	clusterin_ng_m_l	70
A16	2	MALE	INTACT	FRENCH BULLDOG	45 days	Control	cystatin_b_ng_m_l	39
A16	2	MALE	INTACT	FRENCH BULLDOG	45 days	Control	ucrea	350
A16	2	MALE	INTACT	FRENCH BULLDOG	45 days	Control	rbc_cbc	7.03
A16	2	MALE	INTACT	FRENCH BULLDOG	45 days	Control	hb	16.899999999999999
A16	2	MALE	INTACT	FRENCH BULLDOG	45 days	Control	h_tm	50
A16	2	MALE	INTACT	FRENCH BULLDOG	45 days	Control	wbc_cbc	14.59
A16	2	MALE	INTACT	FRENCH BULLDOG	45 days	Control	plt	408
A16	2	MALE	INTACT	FRENCH BULLDOG	45 days	Control	alb	3.1
A16	2	MALE	INTACT	FRENCH BULLDOG	45 days	Control	glob	3.9
A16	2	MALE	INTACT	FRENCH BULLDOG	45 days	Control	total_protein_heme	6.2
A16	2	MALE	INTACT	FRENCH BULLDOG	45 days	Control	total_protein_serum	7
A17	4	FEMALE	INTACT	GOLDEN RETRIEVER	Initial	Control	sdma_ug_d_l	8
A17	4	FEMALE	INTACT	GOLDEN RETRIEVER	Initial	Control	creatinine_mg_d_l	0.7
A17	4	FEMALE	INTACT	GOLDEN RETRIEVER	Initial	Control	body_weight_kg	30
A17	4	FEMALE	INTACT	GOLDEN RETRIEVER	Initial	Control	clusterin_ng_m_l	70
A17	4	FEMALE	INTACT	GOLDEN RETRIEVER	Initial	Control	cystatin_b_ng_m_l	15
A17	4	FEMALE	INTACT	GOLDEN RETRIEVER	Initial	Control	ucrea	101
A17	4	FEMALE	INTACT	GOLDEN RETRIEVER	Initial	Control	rbc_cbc	4.87
A17	4	FEMALE	INTACT	GOLDEN RETRIEVER	Initial	Control	hb	10.8
A17	4	FEMALE	INTACT	GOLDEN RETRIEVER	Initial	Control	h_tm	31
A17	4	FEMALE	INTACT	GOLDEN RETRIEVER	Initial	Control	wbc_cbc	11.63
A17	4	FEMALE	INTACT	GOLDEN RETRIEVER	Initial	Control	plt	385
A17	4	FEMALE	INTACT	GOLDEN RETRIEVER	Initial	Control	alb	2.5
A17	4	FEMALE	INTACT	GOLDEN RETRIEVER	Initial	Control	glob	4
A17	4	FEMALE	INTACT	GOLDEN RETRIEVER	Initial	Control	total_protein_heme	6.8
A17	4	FEMALE	INTACT	GOLDEN RETRIEVER	Initial	Control	total_protein_serum	6.5
A17	4	FEMALE	INTACT	GOLDEN RETRIEVER	45 days	Control	sdma_ug_d_l	17
A17	4	FEMALE	INTACT	GOLDEN RETRIEVER	45 days	Control	creatinine_mg_d_l	0.7
A17	4	FEMALE	INTACT	GOLDEN RETRIEVER	45 days	Control	body_weight_kg	30
A17	4	FEMALE	INTACT	GOLDEN RETRIEVER	45 days	Control	clusterin_ng_m_l	70
A17	4	FEMALE	INTACT	GOLDEN RETRIEVER	45 days	Control	cystatin_b_ng_m_l	15
A17	4	FEMALE	INTACT	GOLDEN RETRIEVER	45 days	Control	ucrea	65
A17	4	FEMALE	INTACT	GOLDEN RETRIEVER	45 days	Control	rbc_cbc	5.39
A17	4	FEMALE	INTACT	GOLDEN RETRIEVER	45 days	Control	hb	12.2
A17	4	FEMALE	INTACT	GOLDEN RETRIEVER	45 days	Control	h_tm	36
A17	4	FEMALE	INTACT	GOLDEN RETRIEVER	45 days	Control	wbc_cbc	10.42
A17	4	FEMALE	INTACT	GOLDEN RETRIEVER	45 days	Control	plt	353
A17	4	FEMALE	INTACT	GOLDEN RETRIEVER	45 days	Control	alb	2.2000000000000002
A17	4	FEMALE	INTACT	GOLDEN RETRIEVER	45 days	Control	glob	3.8
A17	4	FEMALE	INTACT	GOLDEN RETRIEVER	45 days	Control	total_protein_heme	5.2
A17	4	FEMALE	INTACT	GOLDEN RETRIEVER	45 days	Control	total_protein_serum	6.1
A18	4	MALE	FIXED	GERMAN SHEPERED	Initial	Control	sdma_ug_d_l	10
A18	4	MALE	FIXED	GERMAN SHEPERED	Initial	Control	creatinine_mg_d_l	1
A18	4	MALE	FIXED	GERMAN SHEPERED	Initial	Control	body_weight_kg	58
A18	4	MALE	FIXED	GERMAN SHEPERED	Initial	Control	clusterin_ng_m_l	70
A18	4	MALE	FIXED	GERMAN SHEPERED	Initial	Control	cystatin_b_ng_m_l	15
A18	4	MALE	FIXED	GERMAN SHEPERED	Initial	Control	ucrea	350
A18	4	MALE	FIXED	GERMAN SHEPERED	Initial	Control	rbc_cbc	7.59
A18	4	MALE	FIXED	GERMAN SHEPERED	Initial	Control	hb	16.600000000000001
A18	4	MALE	FIXED	GERMAN SHEPERED	Initial	Control	h_tm	47
A18	4	MALE	FIXED	GERMAN SHEPERED	Initial	Control	wbc_cbc	12.54
A18	4	MALE	FIXED	GERMAN SHEPERED	Initial	Control	plt	200
A18	4	MALE	FIXED	GERMAN SHEPERED	Initial	Control	alb	2.8
A18	4	MALE	FIXED	GERMAN SHEPERED	Initial	Control	glob	3.6
A18	4	MALE	FIXED	GERMAN SHEPERED	Initial	Control	total_protein_heme	6.2
A18	4	MALE	FIXED	GERMAN SHEPERED	Initial	Control	total_protein_serum	6.4
A18	4	MALE	FIXED	GERMAN SHEPERED	45 days	Control	sdma_ug_d_l	11
A18	4	MALE	FIXED	GERMAN SHEPERED	45 days	Control	creatinine_mg_d_l	1.1
A18	4	MALE	FIXED	GERMAN SHEPERED	45 days	Control	body_weight_kg	58
A18	4	MALE	FIXED	GERMAN SHEPERED	45 days	Control	clusterin_ng_m_l	70
A18	4	MALE	FIXED	GERMAN SHEPERED	45 days	Control	cystatin_b_ng_m_l	31
A18	4	MALE	FIXED	GERMAN SHEPERED	45 days	Control	ucrea	345
A18	4	MALE	FIXED	GERMAN SHEPERED	45 days	Control	rbc_cbc	7.88
A18	4	MALE	FIXED	GERMAN SHEPERED	45 days	Control	hb	16.7
A18	4	MALE	FIXED	GERMAN SHEPERED	45 days	Control	h_tm	45
A18	4	MALE	FIXED	GERMAN SHEPERED	45 days	Control	wbc_cbc	14.39
A18	4	MALE	FIXED	GERMAN SHEPERED	45 days	Control	plt	186
A18	4	MALE	FIXED	GERMAN SHEPERED	45 days	Control	alb	2.9
A18	4	MALE	FIXED	GERMAN SHEPERED	45 days	Control	glob	4.3
A18	4	MALE	FIXED	GERMAN SHEPERED	45 days	Control	total_protein_heme	7.0
A18	4	MALE	FIXED	GERMAN SHEPERED	45 days	Control	total_protein_serum	7.2
A19	3	MALE	FIXED	BELGIAN SHEPERED MALOINOIS	Initial	Control	sdma_ug_d_l	9
A19	3	MALE	FIXED	BELGIAN SHEPERED MALOINOIS	Initial	Control	creatinine_mg_d_l	0.9
A19	3	MALE	FIXED	BELGIAN SHEPERED MALOINOIS	Initial	Control	body_weight_kg	37
A19	3	MALE	FIXED	BELGIAN SHEPERED MALOINOIS	Initial	Control	clusterin_ng_m_l	70
A19	3	MALE	FIXED	BELGIAN SHEPERED MALOINOIS	Initial	Control	cystatin_b_ng_m_l	15
A19	3	MALE	FIXED	BELGIAN SHEPERED MALOINOIS	Initial	Control	ucrea	350
A19	3	MALE	FIXED	BELGIAN SHEPERED MALOINOIS	Initial	Control	rbc_cbc	7.64
A19	3	MALE	FIXED	BELGIAN SHEPERED MALOINOIS	Initial	Control	hb	17
A19	3	MALE	FIXED	BELGIAN SHEPERED MALOINOIS	Initial	Control	h_tm	48
A19	3	MALE	FIXED	BELGIAN SHEPERED MALOINOIS	Initial	Control	wbc_cbc	5.47
A19	3	MALE	FIXED	BELGIAN SHEPERED MALOINOIS	Initial	Control	plt	212
A19	3	MALE	FIXED	BELGIAN SHEPERED MALOINOIS	Initial	Control	alb	3.1
A19	3	MALE	FIXED	BELGIAN SHEPERED MALOINOIS	Initial	Control	glob	3.5
A19	3	MALE	FIXED	BELGIAN SHEPERED MALOINOIS	Initial	Control	total_protein_heme	6.2
A19	3	MALE	FIXED	BELGIAN SHEPERED MALOINOIS	Initial	Control	total_protein_serum	6.6
A19	3	MALE	FIXED	BELGIAN SHEPERED MALOINOIS	45 days	Control	sdma_ug_d_l	11
A19	3	MALE	FIXED	BELGIAN SHEPERED MALOINOIS	45 days	Control	creatinine_mg_d_l	0.9
A19	3	MALE	FIXED	BELGIAN SHEPERED MALOINOIS	45 days	Control	body_weight_kg	37
A19	3	MALE	FIXED	BELGIAN SHEPERED MALOINOIS	45 days	Control	clusterin_ng_m_l	70
A19	3	MALE	FIXED	BELGIAN SHEPERED MALOINOIS	45 days	Control	cystatin_b_ng_m_l	15
A19	3	MALE	FIXED	BELGIAN SHEPERED MALOINOIS	45 days	Control	ucrea	196
A19	3	MALE	FIXED	BELGIAN SHEPERED MALOINOIS	45 days	Control	rbc_cbc	7.72
A19	3	MALE	FIXED	BELGIAN SHEPERED MALOINOIS	45 days	Control	hb	17.100000000000001
A19	3	MALE	FIXED	BELGIAN SHEPERED MALOINOIS	45 days	Control	h_tm	50
A19	3	MALE	FIXED	BELGIAN SHEPERED MALOINOIS	45 days	Control	wbc_cbc	5.87
A19	3	MALE	FIXED	BELGIAN SHEPERED MALOINOIS	45 days	Control	plt	239
A19	3	MALE	FIXED	BELGIAN SHEPERED MALOINOIS	45 days	Control	alb	3.2
A19	3	MALE	FIXED	BELGIAN SHEPERED MALOINOIS	45 days	Control	glob	3.9
A19	3	MALE	FIXED	BELGIAN SHEPERED MALOINOIS	45 days	Control	total_protein_heme	6.2
A19	3	MALE	FIXED	BELGIAN SHEPERED MALOINOIS	45 days	Control	total_protein_serum	7.1
A21	5	MALE	FIXED	JACK RUSSEL	Initial	Control	sdma_ug_d_l	11
A21	5	MALE	FIXED	JACK RUSSEL	Initial	Control	creatinine_mg_d_l	1
A21	5	MALE	FIXED	JACK RUSSEL	Initial	Control	body_weight_kg	8
A21	5	MALE	FIXED	JACK RUSSEL	Initial	Control	clusterin_ng_m_l	70
A21	5	MALE	FIXED	JACK RUSSEL	Initial	Control	cystatin_b_ng_m_l	28
A21	5	MALE	FIXED	JACK RUSSEL	Initial	Control	ucrea	317
A21	5	MALE	FIXED	JACK RUSSEL	Initial	Control	rbc_cbc	7.09
A21	5	MALE	FIXED	JACK RUSSEL	Initial	Control	hb	15.7
A21	5	MALE	FIXED	JACK RUSSEL	Initial	Control	h_tm	49
A21	5	MALE	FIXED	JACK RUSSEL	Initial	Control	wbc_cbc	10.16
A21	5	MALE	FIXED	JACK RUSSEL	Initial	Control	plt	344
A21	5	MALE	FIXED	JACK RUSSEL	Initial	Control	alb	3.3
A21	5	MALE	FIXED	JACK RUSSEL	Initial	Control	glob	3.7
A21	5	MALE	FIXED	JACK RUSSEL	Initial	Control	total_protein_heme	7.0
A21	5	MALE	FIXED	JACK RUSSEL	Initial	Control	total_protein_serum	7
A21	5	MALE	FIXED	JACK RUSSEL	45 days	Control	sdma_ug_d_l	8
A21	5	MALE	FIXED	JACK RUSSEL	45 days	Control	creatinine_mg_d_l	0.8
A21	5	MALE	FIXED	JACK RUSSEL	45 days	Control	body_weight_kg	8.1
A21	5	MALE	FIXED	JACK RUSSEL	45 days	Control	clusterin_ng_m_l	70
A21	5	MALE	FIXED	JACK RUSSEL	45 days	Control	cystatin_b_ng_m_l	16
A21	5	MALE	FIXED	JACK RUSSEL	45 days	Control	ucrea	330
A21	5	MALE	FIXED	JACK RUSSEL	45 days	Control	rbc_cbc	6.92
A21	5	MALE	FIXED	JACK RUSSEL	45 days	Control	hb	15.4
A21	5	MALE	FIXED	JACK RUSSEL	45 days	Control	h_tm	45
A21	5	MALE	FIXED	JACK RUSSEL	45 days	Control	wbc_cbc	7.61
A21	5	MALE	FIXED	JACK RUSSEL	45 days	Control	plt	354
A21	5	MALE	FIXED	JACK RUSSEL	45 days	Control	alb	3
A21	5	MALE	FIXED	JACK RUSSEL	45 days	Control	glob	3.8
A21	5	MALE	FIXED	JACK RUSSEL	45 days	Control	total_protein_heme	6
A21	5	MALE	FIXED	JACK RUSSEL	45 days	Control	total_protein_serum	6.8
A24	2	FEMALE	FIXED	AMERICAN PIT BULL	Initial	Control	sdma_ug_d_l	10
A24	2	FEMALE	FIXED	AMERICAN PIT BULL	Initial	Control	creatinine_mg_d_l	1
A24	2	FEMALE	FIXED	AMERICAN PIT BULL	Initial	Control	body_weight_kg	23.4
A24	2	FEMALE	FIXED	AMERICAN PIT BULL	Initial	Control	clusterin_ng_m_l	88
A24	2	FEMALE	FIXED	AMERICAN PIT BULL	Initial	Control	cystatin_b_ng_m_l	15
A24	2	FEMALE	FIXED	AMERICAN PIT BULL	Initial	Control	ucrea	350
A24	2	FEMALE	FIXED	AMERICAN PIT BULL	Initial	Control	rbc_cbc	7.96
A24	2	FEMALE	FIXED	AMERICAN PIT BULL	Initial	Control	hb	17.899999999999999
A24	2	FEMALE	FIXED	AMERICAN PIT BULL	Initial	Control	h_tm	51
A24	2	FEMALE	FIXED	AMERICAN PIT BULL	Initial	Control	wbc_cbc	7.79
A24	2	FEMALE	FIXED	AMERICAN PIT BULL	Initial	Control	plt	235
A24	2	FEMALE	FIXED	AMERICAN PIT BULL	Initial	Control	alb	3.2
A24	2	FEMALE	FIXED	AMERICAN PIT BULL	Initial	Control	glob	3.5
A24	2	FEMALE	FIXED	AMERICAN PIT BULL	Initial	Control	total_protein_heme	7.0
A24	2	FEMALE	FIXED	AMERICAN PIT BULL	Initial	Control	total_protein_serum	6.7
A24	2	FEMALE	FIXED	AMERICAN PIT BULL	45 days	Control	sdma_ug_d_l	8
A24	2	FEMALE	FIXED	AMERICAN PIT BULL	45 days	Control	creatinine_mg_d_l	1
A24	2	FEMALE	FIXED	AMERICAN PIT BULL	45 days	Control	body_weight_kg	23.3
A24	2	FEMALE	FIXED	AMERICAN PIT BULL	45 days	Control	clusterin_ng_m_l	70
A24	2	FEMALE	FIXED	AMERICAN PIT BULL	45 days	Control	cystatin_b_ng_m_l	15
A24	2	FEMALE	FIXED	AMERICAN PIT BULL	45 days	Control	ucrea	350
A24	2	FEMALE	FIXED	AMERICAN PIT BULL	45 days	Control	rbc_cbc	8
A24	2	FEMALE	FIXED	AMERICAN PIT BULL	45 days	Control	hb	18.100000000000001
A24	2	FEMALE	FIXED	AMERICAN PIT BULL	45 days	Control	h_tm	49
A24	2	FEMALE	FIXED	AMERICAN PIT BULL	45 days	Control	wbc_cbc	7.78
A24	2	FEMALE	FIXED	AMERICAN PIT BULL	45 days	Control	plt	236
A24	2	FEMALE	FIXED	AMERICAN PIT BULL	45 days	Control	alb	3.2
A24	2	FEMALE	FIXED	AMERICAN PIT BULL	45 days	Control	glob	3.8
A24	2	FEMALE	FIXED	AMERICAN PIT BULL	45 days	Control	total_protein_heme	6.8
A24	2	FEMALE	FIXED	AMERICAN PIT BULL	45 days	Control	total_protein_serum	7
A25	2	FEMALE	FIXED	AMERICAN PIT BULL	Initial	Control	sdma_ug_d_l	8
A25	2	FEMALE	FIXED	AMERICAN PIT BULL	Initial	Control	creatinine_mg_d_l	1.3
A25	2	FEMALE	FIXED	AMERICAN PIT BULL	Initial	Control	body_weight_kg	26
A25	2	FEMALE	FIXED	AMERICAN PIT BULL	Initial	Control	clusterin_ng_m_l	70
A25	2	FEMALE	FIXED	AMERICAN PIT BULL	Initial	Control	cystatin_b_ng_m_l	102
A25	2	FEMALE	FIXED	AMERICAN PIT BULL	Initial	Control	ucrea	186
A25	2	FEMALE	FIXED	AMERICAN PIT BULL	Initial	Control	rbc_cbc	9.18
A25	2	FEMALE	FIXED	AMERICAN PIT BULL	Initial	Control	hb	22.6
A25	2	FEMALE	FIXED	AMERICAN PIT BULL	Initial	Control	h_tm	63
A25	2	FEMALE	FIXED	AMERICAN PIT BULL	Initial	Control	wbc_cbc	8.67
A25	2	FEMALE	FIXED	AMERICAN PIT BULL	Initial	Control	plt	283
A25	2	FEMALE	FIXED	AMERICAN PIT BULL	Initial	Control	alb	3.6
A25	2	FEMALE	FIXED	AMERICAN PIT BULL	Initial	Control	glob	4
A25	2	FEMALE	FIXED	AMERICAN PIT BULL	Initial	Control	total_protein_heme	8.0
A25	2	FEMALE	FIXED	AMERICAN PIT BULL	Initial	Control	total_protein_serum	7.6
A25	2	FEMALE	FIXED	AMERICAN PIT BULL	45 days	Control	sdma_ug_d_l	13
A25	2	FEMALE	FIXED	AMERICAN PIT BULL	45 days	Control	creatinine_mg_d_l	1.3
A25	2	FEMALE	FIXED	AMERICAN PIT BULL	45 days	Control	body_weight_kg	26.1
A25	2	FEMALE	FIXED	AMERICAN PIT BULL	45 days	Control	clusterin_ng_m_l	70
A25	2	FEMALE	FIXED	AMERICAN PIT BULL	45 days	Control	cystatin_b_ng_m_l	15
A25	2	FEMALE	FIXED	AMERICAN PIT BULL	45 days	Control	ucrea	87
A25	2	FEMALE	FIXED	AMERICAN PIT BULL	45 days	Control	rbc_cbc	8.41
A25	2	FEMALE	FIXED	AMERICAN PIT BULL	45 days	Control	hb	20.2
A25	2	FEMALE	FIXED	AMERICAN PIT BULL	45 days	Control	h_tm	55
A25	2	FEMALE	FIXED	AMERICAN PIT BULL	45 days	Control	wbc_cbc	8.86
A25	2	FEMALE	FIXED	AMERICAN PIT BULL	45 days	Control	plt	203
A25	2	FEMALE	FIXED	AMERICAN PIT BULL	45 days	Control	alb	3.4
A25	2	FEMALE	FIXED	AMERICAN PIT BULL	45 days	Control	glob	4.5
A25	2	FEMALE	FIXED	AMERICAN PIT BULL	45 days	Control	total_protein_heme	7
A25	2	FEMALE	FIXED	AMERICAN PIT BULL	45 days	Control	total_protein_serum	7.9
A28	4	MALE	FIXED	BORDER COLLIE	Initial	Control	sdma_ug_d_l	7
A28	4	MALE	FIXED	BORDER COLLIE	Initial	Control	creatinine_mg_d_l	1.1
A28	4	MALE	FIXED	BORDER COLLIE	Initial	Control	body_weight_kg	17.8
A28	4	MALE	FIXED	BORDER COLLIE	Initial	Control	clusterin_ng_m_l	70
A28	4	MALE	FIXED	BORDER COLLIE	Initial	Control	cystatin_b_ng_m_l	24
A28	4	MALE	FIXED	BORDER COLLIE	Initial	Control	ucrea	257
A28	4	MALE	FIXED	BORDER COLLIE	Initial	Control	rbc_cbc	7.29
A28	4	MALE	FIXED	BORDER COLLIE	Initial	Control	hb	18.100000000000001
A28	4	MALE	FIXED	BORDER COLLIE	Initial	Control	h_tm	48
A28	4	MALE	FIXED	BORDER COLLIE	Initial	Control	wbc_cbc	10.82
A28	4	MALE	FIXED	BORDER COLLIE	Initial	Control	plt	417
A28	4	MALE	FIXED	BORDER COLLIE	Initial	Control	alb	3.2
A28	4	MALE	FIXED	BORDER COLLIE	Initial	Control	glob	3.9
A28	4	MALE	FIXED	BORDER COLLIE	Initial	Control	total_protein_heme	6.2
A28	4	MALE	FIXED	BORDER COLLIE	Initial	Control	total_protein_serum	7.1
A28	4	MALE	FIXED	BORDER COLLIE	45 days	Control	sdma_ug_d_l	10
A28	4	MALE	FIXED	BORDER COLLIE	45 days	Control	creatinine_mg_d_l	1.3
A28	4	MALE	FIXED	BORDER COLLIE	45 days	Control	body_weight_kg	17.6
A28	4	MALE	FIXED	BORDER COLLIE	45 days	Control	clusterin_ng_m_l	105
A28	4	MALE	FIXED	BORDER COLLIE	45 days	Control	cystatin_b_ng_m_l	124
A28	4	MALE	FIXED	BORDER COLLIE	45 days	Control	ucrea	350
A28	4	MALE	FIXED	BORDER COLLIE	45 days	Control	rbc_cbc	6.93
A28	4	MALE	FIXED	BORDER COLLIE	45 days	Control	hb	16.7
A28	4	MALE	FIXED	BORDER COLLIE	45 days	Control	h_tm	46
A28	4	MALE	FIXED	BORDER COLLIE	45 days	Control	wbc_cbc	10.8
A28	4	MALE	FIXED	BORDER COLLIE	45 days	Control	plt	342
A28	4	MALE	FIXED	BORDER COLLIE	45 days	Control	alb	2.7
A28	4	MALE	FIXED	BORDER COLLIE	45 days	Control	glob	3.6
A28	4	MALE	FIXED	BORDER COLLIE	45 days	Control	total_protein_heme	6
A28	4	MALE	FIXED	BORDER COLLIE	45 days	Control	total_protein_serum	6.3
A31	2	FEMALE	FIXED	LHASA APSO	Initial	Control	sdma_ug_d_l	12
A31	2	FEMALE	FIXED	LHASA APSO	Initial	Control	creatinine_mg_d_l	0.7
A31	2	FEMALE	FIXED	LHASA APSO	Initial	Control	body_weight_kg	5.7
A31	2	FEMALE	FIXED	LHASA APSO	Initial	Control	clusterin_ng_m_l	117
A31	2	FEMALE	FIXED	LHASA APSO	Initial	Control	cystatin_b_ng_m_l	42
A31	2	FEMALE	FIXED	LHASA APSO	Initial	Control	ucrea	350
A31	2	FEMALE	FIXED	LHASA APSO	Initial	Control	rbc_cbc	9.0399999999999991
A31	2	FEMALE	FIXED	LHASA APSO	Initial	Control	hb	20
A31	2	FEMALE	FIXED	LHASA APSO	Initial	Control	h_tm	55
A31	2	FEMALE	FIXED	LHASA APSO	Initial	Control	wbc_cbc	4.8
A31	2	FEMALE	FIXED	LHASA APSO	Initial	Control	plt	177
A31	2	FEMALE	FIXED	LHASA APSO	Initial	Control	alb	3.5
A31	2	FEMALE	FIXED	LHASA APSO	Initial	Control	glob	4
A31	2	FEMALE	FIXED	LHASA APSO	Initial	Control	total_protein_heme	6.2
A31	2	FEMALE	FIXED	LHASA APSO	Initial	Control	total_protein_serum	7.4
A31	2	FEMALE	FIXED	LHASA APSO	45 days	Control	sdma_ug_d_l	10
A31	2	FEMALE	FIXED	LHASA APSO	45 days	Control	creatinine_mg_d_l	0.7
A31	2	FEMALE	FIXED	LHASA APSO	45 days	Control	body_weight_kg	5.7
A31	2	FEMALE	FIXED	LHASA APSO	45 days	Control	clusterin_ng_m_l	70
A31	2	FEMALE	FIXED	LHASA APSO	45 days	Control	cystatin_b_ng_m_l	15
A31	2	FEMALE	FIXED	LHASA APSO	45 days	Control	ucrea	200
A31	2	FEMALE	FIXED	LHASA APSO	45 days	Control	rbc_cbc	9.5299999999999994
A31	2	FEMALE	FIXED	LHASA APSO	45 days	Control	hb	21.3
A31	2	FEMALE	FIXED	LHASA APSO	45 days	Control	h_tm	59
A31	2	FEMALE	FIXED	LHASA APSO	45 days	Control	wbc_cbc	7.46
A31	2	FEMALE	FIXED	LHASA APSO	45 days	Control	plt	194
A31	2	FEMALE	FIXED	LHASA APSO	45 days	Control	alb	3.3
A31	2	FEMALE	FIXED	LHASA APSO	45 days	Control	glob	3.6
A31	2	FEMALE	FIXED	LHASA APSO	45 days	Control	total_protein_heme	7
A31	2	FEMALE	FIXED	LHASA APSO	45 days	Control	total_protein_serum	6.9
A32	3	MALE	FIXED	MIXED	Initial	Control	sdma_ug_d_l	10
A32	3	MALE	FIXED	MIXED	Initial	Control	creatinine_mg_d_l	0.9
A32	3	MALE	FIXED	MIXED	Initial	Control	body_weight_kg	18.2
A32	3	MALE	FIXED	MIXED	Initial	Control	clusterin_ng_m_l	70
A32	3	MALE	FIXED	MIXED	Initial	Control	cystatin_b_ng_m_l	17
A32	3	MALE	FIXED	MIXED	Initial	Control	ucrea	350
A32	3	MALE	FIXED	MIXED	Initial	Control	rbc_cbc	8.11
A32	3	MALE	FIXED	MIXED	Initial	Control	hb	19.600000000000001
A32	3	MALE	FIXED	MIXED	Initial	Control	h_tm	55
A32	3	MALE	FIXED	MIXED	Initial	Control	wbc_cbc	7.15
A32	3	MALE	FIXED	MIXED	Initial	Control	plt	156
A32	3	MALE	FIXED	MIXED	Initial	Control	alb	3.2
A32	3	MALE	FIXED	MIXED	Initial	Control	glob	3.6
A32	3	MALE	FIXED	MIXED	Initial	Control	total_protein_heme	5.4
A32	3	MALE	FIXED	MIXED	Initial	Control	total_protein_serum	6.8
A32	3	MALE	FIXED	MIXED	45 days	Control	sdma_ug_d_l	11
A32	3	MALE	FIXED	MIXED	45 days	Control	creatinine_mg_d_l	0.9
A32	3	MALE	FIXED	MIXED	45 days	Control	body_weight_kg	18.1
A32	3	MALE	FIXED	MIXED	45 days	Control	clusterin_ng_m_l	70
A32	3	MALE	FIXED	MIXED	45 days	Control	cystatin_b_ng_m_l	29
A32	3	MALE	FIXED	MIXED	45 days	Control	ucrea	350
A32	3	MALE	FIXED	MIXED	45 days	Control	rbc_cbc	7.96
A32	3	MALE	FIXED	MIXED	45 days	Control	hb	19.100000000000001
A32	3	MALE	FIXED	MIXED	45 days	Control	h_tm	56
A32	3	MALE	FIXED	MIXED	45 days	Control	wbc_cbc	7.07
A32	3	MALE	FIXED	MIXED	45 days	Control	plt	154
A32	3	MALE	FIXED	MIXED	45 days	Control	alb	3.2
A32	3	MALE	FIXED	MIXED	45 days	Control	glob	3.1
A32	3	MALE	FIXED	MIXED	45 days	Control	total_protein_heme	6.3
A32	3	MALE	FIXED	MIXED	45 days	Control	total_protein_serum	6.3
